# Supplementary material for: Adaptively evolved Methylorubrum extorquens with enhanced formate tolerance and its application in 3-hydroxypropionic acid production
Source: Appl Environ Microbiol. 2025 Aug 13;91(9):e02560-24. doi: 10.1128/aem.02560-24 (PMC12445348; doi:10.1128/aem.02560-24)
Supplement: Data Set S1 — SNP and InDel mutations in FT3. [file aem.02560-24-s0001.xlsx]

## Sheet: all the SNPs
ref_id	position	ref_base<->sample_base	snp_status	strand	codon_mutate	aa_mutate	mutate_type	synonymous	nonsynonymous	gene_id	pos_start	pos_end	ref_gene_product
CP001510.1	4115	C<->T	Homo	+	TTC<->TTT	F<->F	Synonymous	1	0	MexAM1_META1p0003	3702	4859	--
CP001510.1	5214	A<->G	Homo	+	CTA<->CTG	L<->L	Synonymous	1	0	MexAM1_META1p0004	4867	5481	--
CP001510.1	5215	A<->G	Homo	+	ACG<->GCG	T<->A	Nonsynonymous	0	1	MexAM1_META1p0004	4867	5481	--
CP001510.1	5227	T<->G	Homo	+	TGC<->GGC	C<->G	Nonsynonymous	0	1	MexAM1_META1p0004	4867	5481	--
CP001510.1	13350	C<->G	Homo	+	GTC<->GTG	V<->V	Synonymous	1	0	MexAM1_META1p0010	12844	15069	--
CP001510.1	13782	C<->T	Homo	+	AGC<->AGT	S<->S	Synonymous	1	0	MexAM1_META1p0010	12844	15069	--
CP001510.1	14796	G<->C	Homo	+	GCG<->GCC	A<->A	Synonymous	1	0	MexAM1_META1p0010	12844	15069	--
CP001510.1	19657	T<->G	Homo	-	CTT<->CTG	L<->L	Synonymous	1	0	MexAM1_META1p0017	19345	21390	--
CP001510.1	20591	C<->T	Homo	-	GCC<->GTC	A<->V	Nonsynonymous	0	1	MexAM1_META1p0017	19345	21390	--
CP001510.1	21098	C<->T	Homo	-	GCG<->GTG	A<->V	Nonsynonymous	0	1	MexAM1_META1p0017	19345	21390	--
CP001510.1	24364	C<->A	Homo	+	GCC<->GCA	A<->A	Synonymous	1	0	MexAM1_META1p0019	23303	24508	--
CP001510.1	28261	G<->T	Homo	+	GTG<->TTG	V<->L	Nonsynonymous	0	1	MexAM1_META1p0023	26995	28641	--
CP001510.1	30938	A<->C	Homo	+	CTA<->CTC	L<->L	Synonymous	1	0	MexAM1_META1p0027	30588	31247	--
CP001510.1	31104	G<->T	Homo	+	GGT<->TGT	G<->C	Nonsynonymous	0	1	MexAM1_META1p0027	30588	31247	--
CP001510.1	55959	G<->A	Homo	-	CAG<->CAA	Q<->Q	Synonymous	1	0	MexAM1_META1p0052	55707	56015	--
CP001510.1	81212	C<->G	Homo	-	CGC<->CGG	R<->R	Synonymous	1	0	MexAM1_META1p0074	81182	81649	--
CP001510.1	82554	T<->C	Homo	+	TTT<->TTC	F<->F	Synonymous	1	0	MexAM1_META1p0076	82099	83037	--
CP001510.1	85514	C<->A	Homo	+	GCC<->GCA	A<->A	Synonymous	1	0	MexAM1_META1p0078	85086	85805	--
CP001510.1	86369	G<->A	Homo	+	GAT<->AAT	D<->N	Nonsynonymous	0	1	MexAM1_META1p0079	85913	86527	--
CP001510.1	93252	C<->T	Homo	-	CTT<->TTT	L<->F	Nonsynonymous	0	1	MexAM1_META1p0087	92635	93270	--
CP001510.1	93556	G<->A	Homo	+	AAG<->AAA	K<->K	Synonymous	1	0	MexAM1_META1p0088	93377	94360	--
CP001510.1	98257	G<->T	Homo	+	TGG<->TTG	W<->L	Nonsynonymous	0	1	MexAM1_META1p0091	96663	98717	--
CP001510.1	99202	A<->G	Homo	+	GAG<->GGG	E<->G	Nonsynonymous	0	1	MexAM1_META1p0092	98775	99629	--
CP001510.1	103114	T<->G	Homo	+	TCG<->GCG	S<->A	Nonsynonymous	0	1	MexAM1_META1p0096	102931	103599	--
CP001510.1	116218	T<->C	Homo	+	CGT<->CGC	R<->R	Synonymous	1	0	MexAM1_META1p0106	115565	116962	--
CP001510.1	117711	C<->T	Homo	+	CAT<->TAT	H<->Y	Nonsynonymous	0	1	MexAM1_META1p0107	117696	118355	--
CP001510.1	126679	T<->G	Homo	+	GTT<->GTG	V<->V	Synonymous	1	0	MexAM1_META1p0115	126152	127843	--
CP001510.1	128645	C<->A	Homo	+	CCC<->CCA	P<->P	Synonymous	1	0	MexAM1_META1p0117	128526	128828	--
CP001510.1	129507	G<->A	Homo	-	GCT<->ACT	A<->T	Nonsynonymous	0	1	MexAM1_META1p0119	129325	129609	--
CP001510.1	131496	G<->A	Homo	+	GTC<->ATC	V<->I	Nonsynonymous	0	1	MexAM1_META1p0122	131184	132296	--
CP001510.1	135092	T<->C	Homo	+	ACT<->ACC	T<->T	Synonymous	1	0	MexAM1_META1p0128	133458	135173	--
CP001510.1	135154	C<->T	Homo	+	ACC<->ATC	T<->I	Nonsynonymous	0	1	MexAM1_META1p0128	133458	135173	--
CP001510.1	136292	C<->T	Homo	+	GCC<->GCT	A<->A	Synonymous	1	0	MexAM1_META1p0130	135435	137525	--
CP001510.1	142007	G<->A	Homo	-	GCC<->ACC	A<->T	Nonsynonymous	0	1	MexAM1_META1p0134	141873	142109	--
CP001510.1	144667	G<->T	Homo	-	TGG<->TTG	W<->L	Nonsynonymous	0	1	MexAM1_META1p0137	143982	144920	--
CP001510.1	144668	T<->C	Homo	-	TGG<->CGG	W<->R	Nonsynonymous	0	1	MexAM1_META1p0137	143982	144920	--
CP001510.1	145755	T<->C	Homo	-	TTC<->CTC	F<->L	Nonsynonymous	0	1	MexAM1_META1p0139	145702	146487	--
CP001510.1	175104	T<->G	Homo	+	TCT<->TCG	S<->S	Synonymous	1	0	MexAM1_META1p0165	174823	176166	--
CP001510.1	180519	T<->C	Homo	+	TAT<->TAC	Y<->Y	Synonymous	1	0	MexAM1_META1p0168	179332	180723	--
CP001510.1	181626	T<->C	Homo	+	TTG<->CTG	L<->L	Synonymous	1	0	MexAM1_META1p0169	181368	182069	--
CP001510.1	191712	T<->C	Homo	-	ATT<->ATC	I<->I	Synonymous	1	0	MexAM1_META1p0179	191121	192593	--
CP001510.1	198008	C<->T	Homo	+	CTC<->TTC	L<->F	Nonsynonymous	0	1	MexAM1_META1p0184	197456	198517	--
CP001510.1	201066	C<->G	Homo	-	CTC<->GTC	L<->V	Nonsynonymous	0	1	MexAM1_META1p0188	200107	201096	--
CP001510.1	203725	T<->C	Homo	-	AGT<->AGC	S<->S	Synonymous	1	0	MexAM1_META1p0191	202888	204768	--
CP001510.1	205149	C<->T	Homo	-	GTC<->GTT	V<->V	Synonymous	1	0	MexAM1_META1p0192	204837	205715	--
CP001510.1	210680	G<->A	Homo	+	CCG<->CCA	P<->P	Synonymous	1	0	MexAM1_META1p0195	207741	211487	--
CP001510.1	212782	A<->G	Homo	+	AGC<->GGC	S<->G	Nonsynonymous	0	1	MexAM1_META1p0196	211750	213009	--
CP001510.1	213164	C<->G	Homo	-	CCG<->CGG	P<->R	Nonsynonymous	0	1	MexAM1_META1p0197	213091	213858	--
CP001510.1	215095	C<->T	Homo	+	GGC<->GGT	G<->G	Synonymous	1	0	MexAM1_META1p0199	214319	215212	--
CP001510.1	215717	G<->T	Homo	-	GGC<->TGC	G<->C	Nonsynonymous	0	1	MexAM1_META1p0201	215574	217115	--
CP001510.1	216092	C<->G	Homo	-	CTC<->GTC	L<->V	Nonsynonymous	0	1	MexAM1_META1p0201	215574	217115	--
CP001510.1	221770	G<->C	Homo	+	GCG<->GCC	A<->A	Synonymous	1	0	MexAM1_META1p0210	221678	221920	--
CP001510.1	222775	G<->A	Homo	-	GCC<->ACC	A<->T	Nonsynonymous	0	1	MexAM1_META1p0211	221927	224899	--
CP001510.1	230112	C<->T	Homo	+	CCC<->CCT	P<->P	Synonymous	1	0	MexAM1_META1p0214	229042	231429	--
CP001510.1	231109	G<->A	Homo	+	GAC<->AAC	D<->N	Nonsynonymous	0	1	MexAM1_META1p0214	229042	231429	--
CP001510.1	233018	C<->T	Homo	-	GGC<->GGT	G<->G	Synonymous	1	0	MexAM1_META1p0216	232613	233353	--
CP001510.1	234553	G<->A	Homo	-	GGG<->GGA	G<->G	Synonymous	1	0	MexAM1_META1p0217	233725	234618	--
CP001510.1	236717	A<->G	Homo	-	ACG<->GCG	T<->A	Nonsynonymous	0	1	MexAM1_META1p0219	235989	238946	--
CP001510.1	239079	C<->G	Homo	-	CGG<->GGG	R<->G	Nonsynonymous	0	1	MexAM1_META1p0220	239053	239748	--
CP001510.1	243612	G<->A	Homo	-	CGC<->CAC	R<->H	Nonsynonymous	0	1	MexAM1_META1p0225	243125	243904	--
CP001510.1	253159	C<->T	Homo	+	ACC<->ACT	T<->T	Synonymous	1	0	MexAM1_META1p0234	252782	253699	--
CP001510.1	254921	G<->T	Homo	+	CGG<->CGT	R<->R	Synonymous	1	0	MexAM1_META1p0235	253872	255785	--
CP001510.1	260166	A<->G	Homo	+	AAC<->AGC	N<->S	Nonsynonymous	0	1	MexAM1_META1p0239	259532	261079	--
CP001510.1	267743	T<->C	Homo	+	TAT<->TAC	Y<->Y	Synonymous	1	0	MexAM1_META1p0247	267687	268016	--
CP001510.1	278283	C<->T	Homo	+	GTC<->GTT	V<->V	Synonymous	1	0	MexAM1_META1p0259	278068	279003	--
CP001510.1	298233	T<->C	Homo	+	GCT<->GCC	A<->A	Synonymous	1	0	MexAM1_META1p0286	297985	299103	--
CP001510.1	300030	G<->C	Homo	-	GAA<->CAA	E<->Q	Nonsynonymous	0	1	MexAM1_META1p0287	299152	300072	--
CP001510.1	310915	G<->A	Homo	+	GAG<->GAA	E<->E	Synonymous	1	0	MexAM1_META1p0299	310499	311017	--
CP001510.1	312589	G<->A	Homo	+	GTG<->GTA	V<->V	Synonymous	1	0	MexAM1_META1p0302	312521	312769	--
CP001510.1	314927	G<->C	Homo	+	ACG<->ACC	T<->T	Synonymous	1	0	MexAM1_META1p0303	312777	315719	--
CP001510.1	317864	G<->A	Homo	+	GCC<->ACC	A<->T	Nonsynonymous	0	1	MexAM1_META1p0307	317819	318436	--
CP001510.1	318331	C<->T	Homo	+	CTC<->CTT	L<->L	Synonymous	1	0	MexAM1_META1p0307	317819	318436	--
CP001510.1	325582	T<->C	Homo	-	GTT<->GTC	V<->V	Synonymous	1	0	MexAM1_META1p0314	325480	326583	--
CP001510.1	333884	G<->T	Homo	+	GCG<->TCG	A<->S	Nonsynonymous	0	1	MexAM1_META1p0324	333416	334327	--
CP001510.1	339975	C<->T	Homo	+	GCC<->GCT	A<->A	Synonymous	1	0	MexAM1_META1p0328	338530	340629	--
CP001510.1	340028	C<->T	Homo	+	GCC<->GTC	A<->V	Nonsynonymous	0	1	MexAM1_META1p0328	338530	340629	--
CP001510.1	347076	G<->A	Homo	+	GGC<->AGC	G<->S	Nonsynonymous	0	1	MexAM1_META1p0335	346488	347501	--
CP001510.1	356868	C<->T	Homo	-	GGC<->GGT	G<->G	Synonymous	1	0	MexAM1_META1p0345	355020	358370	--
CP001510.1	376244	C<->G	Homo	+	CCC<->CGC	P<->R	Nonsynonymous	0	1	MexAM1_META1p0361	376084	378732	--
CP001510.1	390479	A<->G	Homo	+	AAC<->GAC	N<->D	Nonsynonymous	0	1	MexAM1_META1p0374	390449	391642	--
CP001510.1	392725	G<->A	Homo	+	CTG<->CTA	L<->L	Synonymous	1	0	MexAM1_META1p0376	392426	393310	--
CP001510.1	403415	G<->C	Homo	+	GAG<->GAC	E<->D	Nonsynonymous	0	1	MexAM1_META1p0384	402924	403955	--
CP001510.1	418144	A<->G	Homo	+	AAG<->GAG	K<->E	Nonsynonymous	0	1	MexAM1_META1p0395	417844	418809	--
CP001510.1	418145	A<->T	Homo	+	AAG<->ATG	K<->M	Nonsynonymous	0	1	MexAM1_META1p0395	417844	418809	--
CP001510.1	424538	C<->T	Homo	+	GCC<->GCT	A<->A	Synonymous	1	0	MexAM1_META1p0404	424224	425078	--
CP001510.1	426001	G<->A	Homo	+	CGG<->CGA	R<->R	Synonymous	1	0	MexAM1_META1p0406	425978	427021	--
CP001510.1	435002	T<->C	Homo	-	CCT<->CCC	P<->P	Synonymous	1	0	MexAM1_META1p0410	434567	435037	--
CP001510.1	438505	C<->G	Homo	-	CGA<->GGA	R<->G	Nonsynonymous	0	1	MexAM1_META1p0413	436916	438571	--
CP001510.1	440370	C<->G	Homo	-	CTG<->GTG	L<->V	Nonsynonymous	0	1	MexAM1_META1p0414	438568	440382	--
CP001510.1	444910	T<->C	Homo	+	TTG<->CTG	L<->L	Synonymous	1	0	MexAM1_META1p0420	444715	446109	--
CP001510.1	452445	A<->G	Homo	-	GTA<->GTG	V<->V	Synonymous	1	0	MexAM1_META1p0430	451755	452990	--
CP001510.1	456974	A<->G	Homo	+	CAG<->CGG	Q<->R	Nonsynonymous	0	1	MexAM1_META1p0434	456559	457899	--
CP001510.1	467324	G<->A	Homo	-	CTG<->CTA	L<->L	Synonymous	1	0	MexAM1_META1p0442	466997	469672	--
CP001510.1	470446	T<->C	Homo	+	TTT<->TTC	F<->F	Synonymous	1	0	MexAM1_META1p0444	470216	470632	--
CP001510.1	471797	C<->G	Homo	+	ACC<->ACG	T<->T	Synonymous	1	0	MexAM1_META1p0447	471093	471881	--
CP001510.1	477293	T<->C	Homo	+	GTC<->GCC	V<->A	Nonsynonymous	0	1	MexAM1_META1p0454	476713	478392	--
CP001510.1	479075	G<->A	Homo	+	GCG<->GCA	A<->A	Synonymous	1	0	MexAM1_META1p0455	478392	479117	--
CP001510.1	481610	G<->A	Homo	+	CAG<->CAA	Q<->Q	Synonymous	1	0	MexAM1_META1p0457	480525	481904	--
CP001510.1	488860	G<->A	Homo	-	CTG<->CTA	L<->L	Synonymous	1	0	MexAM1_META1p0467	488812	489108	--
CP001510.1	494418	T<->A	Homo	-	CTC<->CAC	L<->H	Nonsynonymous	0	1	MexAM1_META1p0473	494126	495187	--
CP001510.1	494508	A<->G	Homo	-	CAG<->CGG	Q<->R	Nonsynonymous	0	1	MexAM1_META1p0473	494126	495187	--
CP001510.1	499973	A<->G	Homo	+	ATC<->GTC	I<->V	Nonsynonymous	0	1	MexAM1_META1p0479	499820	500182	--
CP001510.1	505165	A<->G	Homo	+	ACG<->GCG	T<->A	Nonsynonymous	0	1	MexAM1_META1p0485	504013	505188	--
CP001510.1	517172	T<->A	Homo	+	TTC<->TAC	F<->Y	Nonsynonymous	0	1	MexAM1_META1p0496	516868	518571	--
CP001510.1	519615	G<->C	Homo	+	GAG<->CAG	E<->Q	Nonsynonymous	0	1	MexAM1_META1p0497	518775	520949	--
CP001510.1	521007	A<->G	Homo	+	ACA<->ACG	T<->T	Synonymous	1	0	MexAM1_META1p0498	520993	521916	--
CP001510.1	525798	C<->A	Homo	-	TCG<->TAG	S<->*	Premature_stop	0	1	MexAM1_META1p0502	525698	527056	--
CP001510.1	531190	A<->G	Homo	+	ATC<->GTC	I<->V	Nonsynonymous	0	1	MexAM1_META1p0507	530845	532173	--
CP001510.1	531423	C<->A	Homo	+	GTC<->GTA	V<->V	Synonymous	1	0	MexAM1_META1p0507	530845	532173	--
CP001510.1	533847	C<->G	Homo	+	GCC<->GGC	A<->G	Nonsynonymous	0	1	MexAM1_META1p0509	533546	535009	--
CP001510.1	540116	A<->G	Homo	+	GTA<->GTG	V<->V	Synonymous	1	0	MexAM1_META1p0515	538134	540215	--
CP001510.1	540638	T<->A	Homo	+	TTC<->ATC	F<->I	Nonsynonymous	0	1	MexAM1_META1p0516	540212	540982	--
CP001510.1	547501	G<->A	Homo	-	GCG<->GCA	A<->A	Synonymous	1	0	MexAM1_META1p0525	546058	547998	--
CP001510.1	549384	C<->A	Homo	+	GGC<->GGA	G<->G	Synonymous	1	0	MexAM1_META1p0527	548860	549903	--
CP001510.1	558516	T<->G	Homo	-	GGT<->GGG	G<->G	Synonymous	1	0	MexAM1_META1p0535	557973	559460	--
CP001510.1	568710	C<->G	Homo	+	GTC<->GTG	V<->V	Synonymous	1	0	MexAM1_META1p0544	568285	568773	--
CP001510.1	570854	C<->T	Homo	+	GCG<->GTG	A<->V	Nonsynonymous	0	1	MexAM1_META1p0546	570400	571092	--
CP001510.1	575680	C<->T	Homo	+	CTC<->CTT	L<->L	Synonymous	1	0	MexAM1_META1p0552	575438	575962	--
CP001510.1	584428	C<->T	Homo	+	CCG<->CTG	P<->L	Nonsynonymous	0	1	MexAM1_META1p0561	583968	586094	--
CP001510.1	612734	G<->A	Homo	+	GTG<->GTA	V<->V	Synonymous	1	0	MexAM1_META1p0580	612213	612866	--
CP001510.1	619404	G<->A	Homo	+	CAG<->CAA	Q<->Q	Synonymous	1	0	MexAM1_META1p0585	617926	619602	--
CP001510.1	625348	A<->G	Homo	-	GAA<->GAG	E<->E	Synonymous	1	0	MexAM1_META1p0592	625234	625485	--
CP001510.1	629057	A<->T	Homo	+	AAG<->TAG	K<->*	Premature_stop	0	1	MexAM1_META1p0595	628658	630097	--
CP001510.1	632316	T<->C	Homo	-	TGC<->CGC	C<->R	Nonsynonymous	0	1	MexAM1_META1p0598	631411	633486	--
CP001510.1	633760	A<->C	Homo	-	ACA<->ACC	T<->T	Synonymous	1	0	MexAM1_META1p0599	633490	635514	--
CP001510.1	635406	C<->G	Homo	-	CCG<->GCG	P<->A	Nonsynonymous	0	1	MexAM1_META1p0599	633490	635514	--
CP001510.1	640595	T<->C	Homo	+	TCT<->TCC	S<->S	Synonymous	1	0	MexAM1_META1p0604	639630	641891	--
CP001510.1	646285	G<->A	Homo	+	GGT<->GAT	G<->D	Nonsynonymous	0	1	MexAM1_META1p0611	645420	647597	--
CP001510.1	652476	G<->C	Homo	+	TGA<->TCA	*<->S	Stop_nonsyn	0	1	MexAM1_META1p0616	651437	652477	--
CP001510.1	652476	C<->G	Homo	-	CTC<->CTG	L<->L	Synonymous	1	0	MexAM1_META1p0617	652452	652850	--
CP001510.1	653517	C<->A	Homo	-	ACC<->AAC	T<->N	Nonsynonymous	0	1	MexAM1_META1p0619	653102	654352	--
CP001510.1	662858	T<->C	Homo	-	GTA<->GCA	V<->A	Nonsynonymous	0	1	MexAM1_META1p0627	662542	663228	--
CP001510.1	669173	A<->G	Homo	+	AGC<->GGC	S<->G	Nonsynonymous	0	1	MexAM1_META1p0634	668816	669754	--
CP001510.1	669679	G<->A	Homo	+	AAG<->AAA	K<->K	Synonymous	1	0	MexAM1_META1p0634	668816	669754	--
CP001510.1	672833	C<->G	Homo	+	CCG<->GCG	P<->A	Nonsynonymous	0	1	MexAM1_META1p0637	672404	673345	--
CP001510.1	673786	T<->G	Homo	+	CTG<->CGG	L<->R	Nonsynonymous	0	1	MexAM1_META1p0638	673311	673790	--
CP001510.1	676045	C<->T	Homo	-	GGC<->GGT	G<->G	Synonymous	1	0	MexAM1_META1p0642	675730	676896	--
CP001510.1	683812	T<->C	Homo	+	CTT<->CTC	L<->L	Synonymous	1	0	MexAM1_META1p0648	683636	684661	--
CP001510.1	684037	G<->T	Homo	+	TCG<->TCT	S<->S	Synonymous	1	0	MexAM1_META1p0648	683636	684661	--
CP001510.1	686503	C<->T	Homo	+	CTC<->TTC	L<->F	Nonsynonymous	0	1	MexAM1_META1p0652	686341	686775	--
CP001510.1	688689	C<->T	Homo	-	CGC<->CGT	R<->R	Synonymous	1	0	MexAM1_META1p0656	688377	688817	--
CP001510.1	689355	A<->G	Homo	-	ACC<->GCC	T<->A	Nonsynonymous	0	1	MexAM1_META1p0657	688921	690129	--
CP001510.1	690622	A<->G	Homo	+	ATC<->GTC	I<->V	Nonsynonymous	0	1	MexAM1_META1p0658	690298	691503	--
CP001510.1	691160	T<->C	Homo	+	GTC<->GCC	V<->A	Nonsynonymous	0	1	MexAM1_META1p0658	690298	691503	--
CP001510.1	695601	G<->A	Homo	+	GGC<->AGC	G<->S	Nonsynonymous	0	1	MexAM1_META1p0662	695043	695666	--
CP001510.1	701987	T<->C	Homo	+	GCT<->GCC	A<->A	Synonymous	1	0	MexAM1_META1p0671	701604	702974	--
CP001510.1	712928	T<->G	Homo	+	ACT<->ACG	T<->T	Synonymous	1	0	MexAM1_META1p0685	712155	714389	--
CP001510.1	714788	C<->A	Homo	+	TCC<->TCA	S<->S	Synonymous	1	0	MexAM1_META1p0686	714702	717968	--
CP001510.1	720608	G<->A	Homo	+	GGC<->AGC	G<->S	Nonsynonymous	0	1	MexAM1_META1p0689	720572	721039	--
CP001510.1	727244	T<->G	Homo	-	TCT<->TCG	S<->S	Synonymous	1	0	MexAM1_META1p0698	727193	727936	--
CP001510.1	737490	C<->T	Homo	-	CGC<->CGT	R<->R	Synonymous	1	0	MexAM1_META1p0708	736968	737645	--
CP001510.1	742005	T<->C	Homo	-	CTG<->CCG	L<->P	Nonsynonymous	0	1	MexAM1_META1p0714	741650	743227	--
CP001510.1	746314	T<->C	Homo	+	GTG<->GCG	V<->A	Nonsynonymous	0	1	MexAM1_META1p0718	746223	746375	--
CP001510.1	785081	A<->G	Homo	-	CGA<->CGG	R<->R	Synonymous	1	0	MexAM1_META1p0759	784718	785614	--
CP001510.1	788435	A<->G	Homo	+	AGC<->GGC	S<->G	Nonsynonymous	0	1	MexAM1_META1p0762	788276	788590	--
CP001510.1	792614	C<->T	Homo	-	CTC<->TTC	L<->F	Nonsynonymous	0	1	MexAM1_META1p0766	792138	793277	--
CP001510.1	802973	C<->T	Homo	+	GGC<->GGT	G<->G	Synonymous	1	0	MexAM1_META1p0776	802245	803591	--
CP001510.1	811525	C<->G	Homo	+	CAT<->GAT	H<->D	Nonsynonymous	0	1	MexAM1_META1p0784	811357	812349	--
CP001510.1	824637	T<->C	Homo	-	TTA<->CTA	L<->L	Synonymous	1	0	MexAM1_META1p0793	824500	826380	--
CP001510.1	830562	C<->G	Homo	+	GGC<->GGG	G<->G	Synonymous	1	0	MexAM1_META1p0797	830509	831357	--
CP001510.1	831326	C<->T	Homo	+	GCC<->GTC	A<->V	Nonsynonymous	0	1	MexAM1_META1p0797	830509	831357	--
CP001510.1	834109	A<->C	Homo	+	GCA<->GCC	A<->A	Synonymous	1	0	MexAM1_META1p0800	834038	834463	--
CP001510.1	852644	G<->T	Homo	-	CCG<->CCT	P<->P	Synonymous	1	0	MexAM1_META1p0818	852245	852940	--
CP001510.1	852773	G<->A	Homo	-	GTG<->GTA	V<->V	Synonymous	1	0	MexAM1_META1p0818	852245	852940	--
CP001510.1	853786	G<->A	Homo	+	CCG<->CCA	P<->P	Synonymous	1	0	MexAM1_META1p0821	853706	854446	--
CP001510.1	857898	G<->C	Homo	-	CGG<->CGC	R<->R	Synonymous	1	0	MexAM1_META1p0824	857484	858578	--
CP001510.1	860014	C<->T	Homo	+	GCC<->GCT	A<->A	Synonymous	1	0	MexAM1_META1p0827	859889	860899	--
CP001510.1	861222	T<->G	Homo	+	TGG<->GGG	W<->G	Nonsynonymous	0	1	MexAM1_META1p0828	860886	861479	--
CP001510.1	865606	T<->C	Homo	-	GCT<->GCC	A<->A	Synonymous	1	0	MexAM1_META1p0835	865300	866010	--
CP001510.1	870154	G<->A	Homo	-	AAG<->AAA	K<->K	Synonymous	1	0	MexAM1_META1p0840	870121	871794	--
CP001510.1	880341	A<->G	Homo	-	CCA<->CCG	P<->P	Synonymous	1	0	MexAM1_META1p0848	879576	880598	--
CP001510.1	891421	T<->G	Homo	+	ACT<->ACG	T<->T	Synonymous	1	0	MexAM1_META1p0858	890267	893740	--
CP001510.1	898742	G<->A	Homo	+	GGG<->AGG	G<->R	Nonsynonymous	0	1	MexAM1_META1p0864	898466	898921	--
CP001510.1	899331	A<->G	Homo	+	CAC<->CGC	H<->R	Nonsynonymous	0	1	MexAM1_META1p0865	898940	899410	--
CP001510.1	902227	A<->G	Homo	-	ACA<->GCA	T<->A	Nonsynonymous	0	1	MexAM1_META1p0868	901613	902233	--
CP001510.1	917615	G<->A	Homo	+	GTA<->ATA	V<->I	Nonsynonymous	0	1	MexAM1_META1p0885	916760	917812	--
CP001510.1	922083	T<->G	Homo	-	TAC<->GAC	Y<->D	Nonsynonymous	0	1	MexAM1_META1p0890	921985	922251	--
CP001510.1	933376	T<->C	Homo	-	TTC<->CTC	F<->L	Nonsynonymous	0	1	MexAM1_META1p0899	932825	933991	--
CP001510.1	943449	G<->A	Homo	-	GTG<->GTA	V<->V	Synonymous	1	0	MexAM1_META1p0908	940314	943505	--
CP001510.1	949680	C<->A	Homo	-	CGT<->AGT	R<->S	Nonsynonymous	0	1	MexAM1_META1p0918	949186	950166	--
CP001510.1	950473	A<->T	Homo	-	CAC<->CTC	H<->L	Nonsynonymous	0	1	MexAM1_META1p0919	950175	951029	--
CP001510.1	954965	G<->A	Homo	-	GCG<->ACG	A<->T	Nonsynonymous	0	1	MexAM1_META1p0922	953877	955070	--
CP001510.1	959035	T<->C	Homo	+	CTG<->CCG	L<->P	Nonsynonymous	0	1	MexAM1_META1p0926	958935	959639	--
CP001510.1	969380	G<->A	Homo	+	GTG<->GTA	V<->V	Synonymous	1	0	MexAM1_META1p0936	968091	969467	--
CP001510.1	976716	G<->C	Homo	-	CGT<->CCT	R<->P	Nonsynonymous	0	1	MexAM1_META1p0941	975866	977041	--
CP001510.1	976915	A<->G	Homo	-	AAG<->GAG	K<->E	Nonsynonymous	0	1	MexAM1_META1p0941	975866	977041	--
CP001510.1	977433	A<->G	Homo	-	ACG<->GCG	T<->A	Nonsynonymous	0	1	MexAM1_META1p0942	977077	978831	--
CP001510.1	982274	A<->T	Homo	-	GAG<->GTG	E<->V	Nonsynonymous	0	1	MexAM1_META1p0945	981775	982860	--
CP001510.1	988973	G<->A	Homo	+	TGA<->TAA	*<->*	Stop_syn	1	0	MexAM1_META1p0953	988129	988974	--
CP001510.1	998705	A<->G	Homo	-	AAA<->GAA	K<->E	Nonsynonymous	0	1	MexAM1_META1p0965	998694	999026	--
CP001510.1	1007604	C<->T	Homo	+	CAT<->TAT	H<->Y	Nonsynonymous	0	1	MexAM1_META1p0970	1007004	1008971	--
CP001510.1	1031977	G<->A	Homo	-	GCG<->ACG	A<->T	Nonsynonymous	0	1	MexAM1_META1p0992	1031873	1033198	--
CP001510.1	1046917	A<->T	Homo	-	AGA<->AGT	R<->S	Nonsynonymous	0	1	MexAM1_META1p1008	1046047	1047288	--
CP001510.1	1050116	T<->G	Homo	+	TGG<->GGG	W<->G	Nonsynonymous	0	1	MexAM1_META1p1012	1050038	1050889	--
CP001510.1	1059705	C<->T	Homo	-	GCC<->GCT	A<->A	Synonymous	1	0	MexAM1_META1p1023	1059402	1060115	--
CP001510.1	1066193	A<->C	Homo	+	TTA<->TTC	L<->F	Nonsynonymous	0	1	MexAM1_META1p1027	1065078	1068248	--
CP001510.1	1066486	A<->G	Homo	+	GAG<->GGG	E<->G	Nonsynonymous	0	1	MexAM1_META1p1027	1065078	1068248	--
CP001510.1	1071959	T<->G	Homo	-	AAT<->AAG	N<->K	Nonsynonymous	0	1	MexAM1_META1p1030	1069826	1072906	--
CP001510.1	1091146	T<->C	Homo	-	GCT<->GCC	A<->A	Synonymous	1	0	MexAM1_META1p1047	1090300	1091280	--
CP001510.1	1094933	C<->T	Homo	+	TTC<->TTT	F<->F	Synonymous	1	0	MexAM1_META1p1050	1094004	1095830	--
CP001510.1	1104868	T<->G	Homo	+	CCT<->CCG	P<->P	Synonymous	1	0	MexAM1_META1p1058	1104650	1105612	--
CP001510.1	1107843	C<->T	Homo	+	TCC<->TCT	S<->S	Synonymous	1	0	MexAM1_META1p1060	1106668	1108083	--
CP001510.1	1129308	C<->G	Homo	+	ACC<->AGC	T<->S	Nonsynonymous	0	1	MexAM1_META1p1083	1129094	1129324	--
CP001510.1	1148378	C<->G	Homo	-	TCG<->TGG	S<->W	Nonsynonymous	0	1	MexAM1_META1p1095	1148059	1148814	--
CP001510.1	1165522	T<->A	Homo	-	GAT<->GAA	D<->E	Nonsynonymous	0	1	MexAM1_META1p1116	1165156	1165794	--
CP001510.1	1170686	C<->T	Homo	-	CCC<->TCC	P<->S	Nonsynonymous	0	1	MexAM1_META1p1125	1170033	1170923	--
CP001510.1	1175063	T<->C	Homo	-	CCT<->CCC	P<->P	Synonymous	1	0	MexAM1_META1p1129	1172480	1175374	--
CP001510.1	1194060	G<->A	Homo	-	TGG<->TAG	W<->*	Premature_stop	0	1	MexAM1_META1p1145	1193621	1194121	--
CP001510.1	1195114	T<->C	Homo	+	GTG<->GCG	V<->A	Nonsynonymous	0	1	MexAM1_META1p1147	1194993	1195316	--
CP001510.1	1195349	G<->C	Homo	-	GGT<->CGT	G<->R	Nonsynonymous	0	1	MexAM1_META1p1148	1195335	1195844	--
CP001510.1	1201437	T<->C	Homo	-	GGT<->GGC	G<->G	Synonymous	1	0	MexAM1_META1p1154	1201383	1202219	--
CP001510.1	1206921	C<->T	Homo	-	GAC<->GAT	D<->D	Synonymous	1	0	MexAM1_META1p1159	1206372	1208012	--
CP001510.1	1219184	C<->T	Homo	+	GTC<->GTT	V<->V	Synonymous	1	0	MexAM1_META1p1167	1217877	1220381	--
CP001510.1	1220993	A<->C	Homo	+	ACC<->CCC	T<->P	Nonsynonymous	0	1	MexAM1_META1p1168	1220378	1223023	--
CP001510.1	1225252	C<->T	Homo	+	CCG<->CTG	P<->L	Nonsynonymous	0	1	MexAM1_META1p1170	1224321	1226384	--
CP001510.1	1226578	A<->C	Homo	+	GTA<->GTC	V<->V	Synonymous	1	0	MexAM1_META1p1171	1226381	1227394	--
CP001510.1	1246597	T<->C	Homo	+	CTG<->CCG	L<->P	Nonsynonymous	0	1	MexAM1_META1p1186	1246464	1247276	--
CP001510.1	1247354	T<->C	Homo	+	TTT<->CTT	F<->L	Nonsynonymous	0	1	MexAM1_META1p1187	1247345	1248337	--
CP001510.1	1247987	G<->A	Homo	+	GAG<->AAG	E<->K	Nonsynonymous	0	1	MexAM1_META1p1187	1247345	1248337	--
CP001510.1	1248128	C<->T	Homo	+	CGG<->TGG	R<->W	Nonsynonymous	0	1	MexAM1_META1p1187	1247345	1248337	--
CP001510.1	1269567	C<->G	Homo	-	GCC<->GGC	A<->G	Nonsynonymous	0	1	MexAM1_META1p1209	1269503	1270768	--
CP001510.1	1269572	T<->C	Homo	-	GAT<->GAC	D<->D	Synonymous	1	0	MexAM1_META1p1209	1269503	1270768	--
CP001510.1	1269576	A<->T	Homo	-	GAC<->GTC	D<->V	Nonsynonymous	0	1	MexAM1_META1p1209	1269503	1270768	--
CP001510.1	1269578	T<->C	Homo	-	GTT<->GTC	V<->V	Synonymous	1	0	MexAM1_META1p1209	1269503	1270768	--
CP001510.1	1269583	A<->G	Homo	-	AAC<->GAC	N<->D	Nonsynonymous	0	1	MexAM1_META1p1209	1269503	1270768	--
CP001510.1	1269593	G<->C	Homo	-	GGG<->GGC	G<->G	Synonymous	1	0	MexAM1_META1p1209	1269503	1270768	--
CP001510.1	1269605	G<->T	Homo	-	ATG<->ATT	M<->I	Nonsynonymous	0	1	MexAM1_META1p1209	1269503	1270768	--
CP001510.1	1269614	A<->G	Homo	-	GGA<->GGG	G<->G	Synonymous	1	0	MexAM1_META1p1209	1269503	1270768	--
CP001510.1	1269615	G<->T	Homo	-	GGA<->GTA	G<->V	Nonsynonymous	0	1	MexAM1_META1p1209	1269503	1270768	--
CP001510.1	1269619	T<->C	Homo	-	TTC<->CTC	F<->L	Nonsynonymous	0	1	MexAM1_META1p1209	1269503	1270768	--
CP001510.1	1269640	A<->G	Homo	-	ACG<->GCG	T<->A	Nonsynonymous	0	1	MexAM1_META1p1209	1269503	1270768	--
CP001510.1	1269649	G<->T	Homo	-	GGC<->TGC	G<->C	Nonsynonymous	0	1	MexAM1_META1p1209	1269503	1270768	--
CP001510.1	1269661	A<->G	Homo	-	AAC<->GAC	N<->D	Nonsynonymous	0	1	MexAM1_META1p1209	1269503	1270768	--
CP001510.1	1269692	T<->C	Homo	-	CTT<->CTC	L<->L	Synonymous	1	0	MexAM1_META1p1209	1269503	1270768	--
CP001510.1	1269704	G<->A	Homo	-	GCG<->GCA	A<->A	Synonymous	1	0	MexAM1_META1p1209	1269503	1270768	--
CP001510.1	1269705	C<->T	Homo	-	GCG<->GTG	A<->V	Nonsynonymous	0	1	MexAM1_META1p1209	1269503	1270768	--
CP001510.1	1269713	G<->C	Homo	-	GCG<->GCC	A<->A	Synonymous	1	0	MexAM1_META1p1209	1269503	1270768	--
CP001510.1	1269728	C<->G	Homo	-	CGC<->CGG	R<->R	Synonymous	1	0	MexAM1_META1p1209	1269503	1270768	--
CP001510.1	1269730	C<->A	Homo	-	CGC<->AGC	R<->S	Nonsynonymous	0	1	MexAM1_META1p1209	1269503	1270768	--
CP001510.1	1269739	A<->C	Homo	-	AGC<->CGC	S<->R	Nonsynonymous	0	1	MexAM1_META1p1209	1269503	1270768	--
CP001510.1	1269740	C<->A	Homo	-	GGC<->GGA	G<->G	Synonymous	1	0	MexAM1_META1p1209	1269503	1270768	--
CP001510.1	1269794	A<->G	Homo	-	CGA<->CGG	R<->R	Synonymous	1	0	MexAM1_META1p1209	1269503	1270768	--
CP001510.1	1269800	T<->C	Homo	-	ATT<->ATC	I<->I	Synonymous	1	0	MexAM1_META1p1209	1269503	1270768	--
CP001510.1	1269811	G<->A	Homo	-	GTC<->ATC	V<->I	Nonsynonymous	0	1	MexAM1_META1p1209	1269503	1270768	--
CP001510.1	1269821	G<->T	Homo	-	GCG<->GCT	A<->A	Synonymous	1	0	MexAM1_META1p1209	1269503	1270768	--
CP001510.1	1269827	C<->T	Homo	-	TAC<->TAT	Y<->Y	Synonymous	1	0	MexAM1_META1p1209	1269503	1270768	--
CP001510.1	1269838	T<->C	Homo	-	TTG<->CTG	L<->L	Synonymous	1	0	MexAM1_META1p1209	1269503	1270768	--
CP001510.1	1269864	A<->C	Homo	-	GAG<->GCG	E<->A	Nonsynonymous	0	1	MexAM1_META1p1209	1269503	1270768	--
CP001510.1	1269869	G<->A	Homo	-	CTG<->CTA	L<->L	Synonymous	1	0	MexAM1_META1p1209	1269503	1270768	--
CP001510.1	1269877	G<->T	Homo	-	GCC<->TCC	A<->S	Nonsynonymous	0	1	MexAM1_META1p1209	1269503	1270768	--
CP001510.1	1269884	A<->G	Homo	-	ATA<->ATG	I<->M	Nonsynonymous	0	1	MexAM1_META1p1209	1269503	1270768	--
CP001510.1	1269886	A<->C	Homo	-	ATA<->CTA	I<->L	Nonsynonymous	0	1	MexAM1_META1p1209	1269503	1270768	--
CP001510.1	1269890	C<->G	Homo	-	GTC<->GTG	V<->V	Synonymous	1	0	MexAM1_META1p1209	1269503	1270768	--
CP001510.1	1269903	G<->C	Homo	-	GGC<->GCC	G<->A	Nonsynonymous	0	1	MexAM1_META1p1209	1269503	1270768	--
CP001510.1	1269905	T<->G	Homo	-	ATT<->ATG	I<->M	Nonsynonymous	0	1	MexAM1_META1p1209	1269503	1270768	--
CP001510.1	1269907	A<->G	Homo	-	ATT<->GTT	I<->V	Nonsynonymous	0	1	MexAM1_META1p1209	1269503	1270768	--
CP001510.1	1269934	A<->C	Homo	-	AGG<->CGG	R<->R	Synonymous	1	0	MexAM1_META1p1209	1269503	1270768	--
CP001510.1	1269938	G<->A	Homo	-	AAG<->AAA	K<->K	Synonymous	1	0	MexAM1_META1p1209	1269503	1270768	--
CP001510.1	1269956	T<->C	Homo	-	ATT<->ATC	I<->I	Synonymous	1	0	MexAM1_META1p1209	1269503	1270768	--
CP001510.1	1269962	C<->A	Homo	-	GCC<->GCA	A<->A	Synonymous	1	0	MexAM1_META1p1209	1269503	1270768	--
CP001510.1	1269965	A<->G	Homo	-	GGA<->GGG	G<->G	Synonymous	1	0	MexAM1_META1p1209	1269503	1270768	--
CP001510.1	1269968	T<->C	Homo	-	GTT<->GTC	V<->V	Synonymous	1	0	MexAM1_META1p1209	1269503	1270768	--
CP001510.1	1269995	T<->C	Homo	-	TAT<->TAC	Y<->Y	Synonymous	1	0	MexAM1_META1p1209	1269503	1270768	--
CP001510.1	1270013	G<->C	Homo	-	CTG<->CTC	L<->L	Synonymous	1	0	MexAM1_META1p1209	1269503	1270768	--
CP001510.1	1270037	C<->G	Homo	-	CTC<->CTG	L<->L	Synonymous	1	0	MexAM1_META1p1209	1269503	1270768	--
CP001510.1	1270058	T<->C	Homo	-	GTT<->GTC	V<->V	Synonymous	1	0	MexAM1_META1p1209	1269503	1270768	--
CP001510.1	1270089	A<->T	Homo	-	CAG<->CTG	Q<->L	Nonsynonymous	0	1	MexAM1_META1p1209	1269503	1270768	--
CP001510.1	1270103	G<->T	Homo	-	CTG<->CTT	L<->L	Synonymous	1	0	MexAM1_META1p1209	1269503	1270768	--
CP001510.1	1270121	G<->A	Homo	-	GAG<->GAA	E<->E	Synonymous	1	0	MexAM1_META1p1209	1269503	1270768	--
CP001510.1	1270127	C<->T	Homo	-	CCC<->CCT	P<->P	Synonymous	1	0	MexAM1_META1p1209	1269503	1270768	--
CP001510.1	1270136	G<->A	Homo	-	CCG<->CCA	P<->P	Synonymous	1	0	MexAM1_META1p1209	1269503	1270768	--
CP001510.1	1270139	G<->T	Homo	-	GGG<->GGT	G<->G	Synonymous	1	0	MexAM1_META1p1209	1269503	1270768	--
CP001510.1	1270144	G<->A	Homo	-	GAC<->AAC	D<->N	Nonsynonymous	0	1	MexAM1_META1p1209	1269503	1270768	--
CP001510.1	1270151	A<->C	Homo	-	CAA<->CAC	Q<->H	Nonsynonymous	0	1	MexAM1_META1p1209	1269503	1270768	--
CP001510.1	1270155	T<->A	Homo	-	GTG<->GAG	V<->E	Nonsynonymous	0	1	MexAM1_META1p1209	1269503	1270768	--
CP001510.1	1270160	C<->T	Homo	-	GGC<->GGT	G<->G	Synonymous	1	0	MexAM1_META1p1209	1269503	1270768	--
CP001510.1	1270166	G<->A	Homo	-	GTG<->GTA	V<->V	Synonymous	1	0	MexAM1_META1p1209	1269503	1270768	--
CP001510.1	1270167	T<->C	Homo	-	GTG<->GCG	V<->A	Nonsynonymous	0	1	MexAM1_META1p1209	1269503	1270768	--
CP001510.1	1270171	A<->C	Homo	-	ACC<->CCC	T<->P	Nonsynonymous	0	1	MexAM1_META1p1209	1269503	1270768	--
CP001510.1	1270174	G<->A	Homo	-	GAG<->AAG	E<->K	Nonsynonymous	0	1	MexAM1_META1p1209	1269503	1270768	--
CP001510.1	1270176	C<->G	Homo	-	CCA<->CGA	P<->R	Nonsynonymous	0	1	MexAM1_META1p1209	1269503	1270768	--
CP001510.1	1270178	G<->C	Homo	-	GAG<->GAC	E<->D	Nonsynonymous	0	1	MexAM1_META1p1209	1269503	1270768	--
CP001510.1	1270179	A<->C	Homo	-	GAG<->GCG	E<->A	Nonsynonymous	0	1	MexAM1_META1p1209	1269503	1270768	--
CP001510.1	1270184	A<->G	Homo	-	GCA<->GCG	A<->A	Synonymous	1	0	MexAM1_META1p1209	1269503	1270768	--
CP001510.1	1270198	T<->C	Homo	-	TTG<->CTG	L<->L	Synonymous	1	0	MexAM1_META1p1209	1269503	1270768	--
CP001510.1	1270202	C<->G	Homo	-	CTC<->CTG	L<->L	Synonymous	1	0	MexAM1_META1p1209	1269503	1270768	--
CP001510.1	1270208	C<->G	Homo	-	CTC<->CTG	L<->L	Synonymous	1	0	MexAM1_META1p1209	1269503	1270768	--
CP001510.1	1270218	G<->C	Homo	-	AGC<->ACC	S<->T	Nonsynonymous	0	1	MexAM1_META1p1209	1269503	1270768	--
CP001510.1	1270235	G<->A	Homo	-	GGG<->GGA	G<->G	Synonymous	1	0	MexAM1_META1p1209	1269503	1270768	--
CP001510.1	1270331	C<->G	Homo	-	ACC<->ACG	T<->T	Synonymous	1	0	MexAM1_META1p1209	1269503	1270768	--
CP001510.1	1270370	A<->C	Homo	-	TTA<->TTC	L<->F	Nonsynonymous	0	1	MexAM1_META1p1209	1269503	1270768	--
CP001510.1	1270372	T<->C	Homo	-	TTA<->CTA	L<->L	Synonymous	1	0	MexAM1_META1p1209	1269503	1270768	--
CP001510.1	1270374	A<->G	Homo	-	CAG<->CGG	Q<->R	Nonsynonymous	0	1	MexAM1_META1p1209	1269503	1270768	--
CP001510.1	1270379	T<->C	Homo	-	CTT<->CTC	L<->L	Synonymous	1	0	MexAM1_META1p1209	1269503	1270768	--
CP001510.1	1270459	T<->C	Homo	-	TTG<->CTG	L<->L	Synonymous	1	0	MexAM1_META1p1209	1269503	1270768	--
CP001510.1	1270498	T<->C	Homo	-	TTG<->CTG	L<->L	Synonymous	1	0	MexAM1_META1p1209	1269503	1270768	--
CP001510.1	1270526	T<->G	Homo	-	CGT<->CGG	R<->R	Synonymous	1	0	MexAM1_META1p1209	1269503	1270768	--
CP001510.1	1270616	T<->C	Homo	-	CCT<->CCC	P<->P	Synonymous	1	0	MexAM1_META1p1209	1269503	1270768	--
CP001510.1	1270635	G<->A	Homo	-	GGC<->GAC	G<->D	Nonsynonymous	0	1	MexAM1_META1p1209	1269503	1270768	--
CP001510.1	1270637	G<->C	Homo	-	GCG<->GCC	A<->A	Synonymous	1	0	MexAM1_META1p1209	1269503	1270768	--
CP001510.1	1270655	T<->C	Homo	-	CTT<->CTC	L<->L	Synonymous	1	0	MexAM1_META1p1209	1269503	1270768	--
CP001510.1	1270658	G<->A	Homo	-	GTG<->GTA	V<->V	Synonymous	1	0	MexAM1_META1p1209	1269503	1270768	--
CP001510.1	1270694	T<->C	Homo	-	ATT<->ATC	I<->I	Synonymous	1	0	MexAM1_META1p1209	1269503	1270768	--
CP001510.1	1270821	G<->C	Homo	-	ACG<->ACC	T<->T	Synonymous	1	0	MexAM1_META1p1210	1270755	1272050	--
CP001510.1	1270829	A<->G	Homo	-	ATC<->GTC	I<->V	Nonsynonymous	0	1	MexAM1_META1p1210	1270755	1272050	--
CP001510.1	1270832	T<->C	Homo	-	TTG<->CTG	L<->L	Synonymous	1	0	MexAM1_META1p1210	1270755	1272050	--
CP001510.1	1270839	C<->A	Homo	-	CGC<->CGA	R<->R	Synonymous	1	0	MexAM1_META1p1210	1270755	1272050	--
CP001510.1	1270840	G<->A	Homo	-	CGC<->CAC	R<->H	Nonsynonymous	0	1	MexAM1_META1p1210	1270755	1272050	--
CP001510.1	1270841	C<->A	Homo	-	CGC<->AGC	R<->S	Nonsynonymous	0	1	MexAM1_META1p1210	1270755	1272050	--
CP001510.1	1270857	C<->T	Homo	-	ACC<->ACT	T<->T	Synonymous	1	0	MexAM1_META1p1210	1270755	1272050	--
CP001510.1	1270876	C<->G	Homo	-	ACC<->AGC	T<->S	Nonsynonymous	0	1	MexAM1_META1p1210	1270755	1272050	--
CP001510.1	1270878	T<->G	Homo	-	GAT<->GAG	D<->E	Nonsynonymous	0	1	MexAM1_META1p1210	1270755	1272050	--
CP001510.1	1270879	A<->C	Homo	-	GAT<->GCT	D<->A	Nonsynonymous	0	1	MexAM1_META1p1210	1270755	1272050	--
CP001510.1	1270881	C<->A	Homo	-	CTC<->CTA	L<->L	Synonymous	1	0	MexAM1_META1p1210	1270755	1272050	--
CP001510.1	1270890	G<->C	Homo	-	CTG<->CTC	L<->L	Synonymous	1	0	MexAM1_META1p1210	1270755	1272050	--
CP001510.1	1270905	G<->C	Homo	-	GCG<->GCC	A<->A	Synonymous	1	0	MexAM1_META1p1210	1270755	1272050	--
CP001510.1	1270908	G<->C	Homo	-	CTG<->CTC	L<->L	Synonymous	1	0	MexAM1_META1p1210	1270755	1272050	--
CP001510.1	1270920	C<->T	Homo	-	CCC<->CCT	P<->P	Synonymous	1	0	MexAM1_META1p1210	1270755	1272050	--
CP001510.1	1270923	C<->T	Homo	-	ACC<->ACT	T<->T	Synonymous	1	0	MexAM1_META1p1210	1270755	1272050	--
CP001510.1	1270935	C<->G	Homo	-	GGC<->GGG	G<->G	Synonymous	1	0	MexAM1_META1p1210	1270755	1272050	--
CP001510.1	1270941	C<->T	Homo	-	GAC<->GAT	D<->D	Synonymous	1	0	MexAM1_META1p1210	1270755	1272050	--
CP001510.1	1270953	C<->G	Homo	-	GTC<->GTG	V<->V	Synonymous	1	0	MexAM1_META1p1210	1270755	1272050	--
CP001510.1	1270962	C<->T	Homo	-	TAC<->TAT	Y<->Y	Synonymous	1	0	MexAM1_META1p1210	1270755	1272050	--
CP001510.1	1270967	G<->A	Homo	-	GTC<->ATC	V<->I	Nonsynonymous	0	1	MexAM1_META1p1210	1270755	1272050	--
CP001510.1	1270971	C<->G	Homo	-	CTC<->CTG	L<->L	Synonymous	1	0	MexAM1_META1p1210	1270755	1272050	--
CP001510.1	1270973	C<->T	Homo	-	CTC<->TTC	L<->F	Nonsynonymous	0	1	MexAM1_META1p1210	1270755	1272050	--
CP001510.1	1270974	A<->G	Homo	-	GAA<->GAG	E<->E	Synonymous	1	0	MexAM1_META1p1210	1270755	1272050	--
CP001510.1	1270980	G<->C	Homo	-	ATG<->ATC	M<->I	Nonsynonymous	0	1	MexAM1_META1p1210	1270755	1272050	--
CP001510.1	1270981	T<->C	Homo	-	ATG<->ACG	M<->T	Nonsynonymous	0	1	MexAM1_META1p1210	1270755	1272050	--
CP001510.1	1270989	T<->G	Homo	-	TCT<->TCG	S<->S	Synonymous	1	0	MexAM1_META1p1210	1270755	1272050	--
CP001510.1	1270991	T<->G	Homo	-	TCT<->GCT	S<->A	Nonsynonymous	0	1	MexAM1_META1p1210	1270755	1272050	--
CP001510.1	1270992	G<->C	Homo	-	CTG<->CTC	L<->L	Synonymous	1	0	MexAM1_META1p1210	1270755	1272050	--
CP001510.1	1270995	C<->T	Homo	-	GAC<->GAT	D<->D	Synonymous	1	0	MexAM1_META1p1210	1270755	1272050	--
CP001510.1	1271016	G<->C	Homo	-	CTG<->CTC	L<->L	Synonymous	1	0	MexAM1_META1p1210	1270755	1272050	--
CP001510.1	1271022	C<->G	Homo	-	GGC<->GGG	G<->G	Synonymous	1	0	MexAM1_META1p1210	1270755	1272050	--
CP001510.1	1271025	G<->C	Homo	-	GTG<->GTC	V<->V	Synonymous	1	0	MexAM1_META1p1210	1270755	1272050	--
CP001510.1	1271028	A<->G	Homo	-	CTA<->CTG	L<->L	Synonymous	1	0	MexAM1_META1p1210	1270755	1272050	--
CP001510.1	1271031	C<->G	Homo	-	GTC<->GTG	V<->V	Synonymous	1	0	MexAM1_META1p1210	1270755	1272050	--
CP001510.1	1271052	C<->A	Homo	-	GTC<->GTA	V<->V	Synonymous	1	0	MexAM1_META1p1210	1270755	1272050	--
CP001510.1	1271058	C<->T	Homo	-	TCC<->TCT	S<->S	Synonymous	1	0	MexAM1_META1p1210	1270755	1272050	--
CP001510.1	1271061	A<->C	Homo	-	TTA<->TTC	L<->F	Nonsynonymous	0	1	MexAM1_META1p1210	1270755	1272050	--
CP001510.1	1271063	T<->C	Homo	-	TTA<->CTA	L<->L	Synonymous	1	0	MexAM1_META1p1210	1270755	1272050	--
CP001510.1	1271067	G<->C	Homo	-	GCG<->GCC	A<->A	Synonymous	1	0	MexAM1_META1p1210	1270755	1272050	--
CP001510.1	1271070	C<->G	Homo	-	GCC<->GCG	A<->A	Synonymous	1	0	MexAM1_META1p1210	1270755	1272050	--
CP001510.1	1271073	C<->G	Homo	-	GCC<->GCG	A<->A	Synonymous	1	0	MexAM1_META1p1210	1270755	1272050	--
CP001510.1	1271076	C<->T	Homo	-	TTC<->TTT	F<->F	Synonymous	1	0	MexAM1_META1p1210	1270755	1272050	--
CP001510.1	1271079	G<->C	Homo	-	GGG<->GGC	G<->G	Synonymous	1	0	MexAM1_META1p1210	1270755	1272050	--
CP001510.1	1271082	G<->C	Homo	-	ACG<->ACC	T<->T	Synonymous	1	0	MexAM1_META1p1210	1270755	1272050	--
CP001510.1	1271090	A<->G	Homo	-	ATC<->GTC	I<->V	Nonsynonymous	0	1	MexAM1_META1p1210	1270755	1272050	--
CP001510.1	1271091	C<->G	Homo	-	ACC<->ACG	T<->T	Synonymous	1	0	MexAM1_META1p1210	1270755	1272050	--
CP001510.1	1271100	C<->G	Homo	-	TTC<->TTG	F<->L	Nonsynonymous	0	1	MexAM1_META1p1210	1270755	1272050	--
CP001510.1	1271101	T<->G	Homo	-	TTC<->TGC	F<->C	Nonsynonymous	0	1	MexAM1_META1p1210	1270755	1272050	--
CP001510.1	1271106	A<->G	Homo	-	GGA<->GGG	G<->G	Synonymous	1	0	MexAM1_META1p1210	1270755	1272050	--
CP001510.1	1271109	C<->G	Homo	-	CAC<->CAG	H<->Q	Nonsynonymous	0	1	MexAM1_META1p1210	1270755	1272050	--
CP001510.1	1271117	T<->G	Homo	-	TCG<->GCG	S<->A	Nonsynonymous	0	1	MexAM1_META1p1210	1270755	1272050	--
CP001510.1	1271124	C<->T	Homo	-	GTC<->GTT	V<->V	Synonymous	1	0	MexAM1_META1p1210	1270755	1272050	--
CP001510.1	1271127	C<->G	Homo	-	CTC<->CTG	L<->L	Synonymous	1	0	MexAM1_META1p1210	1270755	1272050	--
CP001510.1	1271129	C<->A	Homo	-	CTC<->ATC	L<->I	Nonsynonymous	0	1	MexAM1_META1p1210	1270755	1272050	--
CP001510.1	1271135	C<->A	Homo	-	CAG<->AAG	Q<->K	Nonsynonymous	0	1	MexAM1_META1p1210	1270755	1272050	--
CP001510.1	1271136	G<->C	Homo	-	GCG<->GCC	A<->A	Synonymous	1	0	MexAM1_META1p1210	1270755	1272050	--
CP001510.1	1271142	C<->G	Homo	-	TAC<->TAG	Y<->*	Premature_stop	0	1	MexAM1_META1p1210	1270755	1272050	--
CP001510.1	1271144	T<->G	Homo	-	TAC<->GAC	Y<->D	Nonsynonymous	0	1	MexAM1_META1p1210	1270755	1272050	--
CP001510.1	1271151	G<->A	Homo	-	CTG<->CTA	L<->L	Synonymous	1	0	MexAM1_META1p1210	1270755	1272050	--
CP001510.1	1271154	G<->C	Homo	-	GGG<->GGC	G<->G	Synonymous	1	0	MexAM1_META1p1210	1270755	1272050	--
CP001510.1	1271166	C<->T	Homo	-	CTC<->CTT	L<->L	Synonymous	1	0	MexAM1_META1p1210	1270755	1272050	--
CP001510.1	1271172	C<->T	Homo	-	TAC<->TAT	Y<->Y	Synonymous	1	0	MexAM1_META1p1210	1270755	1272050	--
CP001510.1	1271175	C<->T	Homo	-	GTC<->GTT	V<->V	Synonymous	1	0	MexAM1_META1p1210	1270755	1272050	--
CP001510.1	1271226	G<->C	Homo	-	GCG<->GCC	A<->A	Synonymous	1	0	MexAM1_META1p1210	1270755	1272050	--
CP001510.1	1271228	G<->A	Homo	-	GCG<->ACG	A<->T	Nonsynonymous	0	1	MexAM1_META1p1210	1270755	1272050	--
CP001510.1	1271241	A<->C	Homo	-	ATA<->ATC	I<->I	Synonymous	1	0	MexAM1_META1p1210	1270755	1272050	--
CP001510.1	1271244	C<->A	Homo	-	CCC<->CCA	P<->P	Synonymous	1	0	MexAM1_META1p1210	1270755	1272050	--
CP001510.1	1271247	C<->T	Homo	-	ATC<->ATT	I<->I	Synonymous	1	0	MexAM1_META1p1210	1270755	1272050	--
CP001510.1	1271250	G<->C	Homo	-	GTG<->GTC	V<->V	Synonymous	1	0	MexAM1_META1p1210	1270755	1272050	--
CP001510.1	1271263	A<->G	Homo	-	AAC<->AGC	N<->S	Nonsynonymous	0	1	MexAM1_META1p1210	1270755	1272050	--
CP001510.1	1271264	A<->G	Homo	-	AAC<->GAC	N<->D	Nonsynonymous	0	1	MexAM1_META1p1210	1270755	1272050	--
CP001510.1	1271265	C<->G	Homo	-	GCC<->GCG	A<->A	Synonymous	1	0	MexAM1_META1p1210	1270755	1272050	--
CP001510.1	1271272	C<->T	Homo	-	GCG<->GTG	A<->V	Nonsynonymous	0	1	MexAM1_META1p1210	1270755	1272050	--
CP001510.1	1271273	G<->C	Homo	-	GCG<->CCG	A<->P	Nonsynonymous	0	1	MexAM1_META1p1210	1270755	1272050	--
CP001510.1	1271277	G<->C	Homo	-	ATG<->ATC	M<->I	Nonsynonymous	0	1	MexAM1_META1p1210	1270755	1272050	--
CP001510.1	1271279	A<->C	Homo	-	ATG<->CTG	M<->L	Nonsynonymous	0	1	MexAM1_META1p1210	1270755	1272050	--
CP001510.1	1271280	C<->G	Homo	-	GTC<->GTG	V<->V	Synonymous	1	0	MexAM1_META1p1210	1270755	1272050	--
CP001510.1	1271284	G<->C	Homo	-	GGG<->GCG	G<->A	Nonsynonymous	0	1	MexAM1_META1p1210	1270755	1272050	--
CP001510.1	1271286	C<->G	Homo	-	GCC<->GCG	A<->A	Synonymous	1	0	MexAM1_META1p1210	1270755	1272050	--
CP001510.1	1271295	C<->T	Homo	-	TGC<->TGT	C<->C	Synonymous	1	0	MexAM1_META1p1210	1270755	1272050	--
CP001510.1	1271304	G<->C	Homo	-	GTG<->GTC	V<->V	Synonymous	1	0	MexAM1_META1p1210	1270755	1272050	--
CP001510.1	1271307	G<->C	Homo	-	TCG<->TCC	S<->S	Synonymous	1	0	MexAM1_META1p1210	1270755	1272050	--
CP001510.1	1271328	G<->A	Homo	-	GCG<->GCA	A<->A	Synonymous	1	0	MexAM1_META1p1210	1270755	1272050	--
CP001510.1	1271336	G<->A	Homo	-	GTC<->ATC	V<->I	Nonsynonymous	0	1	MexAM1_META1p1210	1270755	1272050	--
CP001510.1	1271346	C<->G	Homo	-	GCC<->GCG	A<->A	Synonymous	1	0	MexAM1_META1p1210	1270755	1272050	--
CP001510.1	1271347	C<->T	Homo	-	GCC<->GTC	A<->V	Nonsynonymous	0	1	MexAM1_META1p1210	1270755	1272050	--
CP001510.1	1271348	G<->C	Homo	-	GCC<->CCC	A<->P	Nonsynonymous	0	1	MexAM1_META1p1210	1270755	1272050	--
CP001510.1	1271354	T<->C	Homo	-	TTG<->CTG	L<->L	Synonymous	1	0	MexAM1_META1p1210	1270755	1272050	--
CP001510.1	1271357	C<->G	Homo	-	CTG<->GTG	L<->V	Nonsynonymous	0	1	MexAM1_META1p1210	1270755	1272050	--
CP001510.1	1271361	G<->C	Homo	-	CTG<->CTC	L<->L	Synonymous	1	0	MexAM1_META1p1210	1270755	1272050	--
CP001510.1	1271380	G<->A	Homo	-	CGG<->CAG	R<->Q	Nonsynonymous	0	1	MexAM1_META1p1210	1270755	1272050	--
CP001510.1	1271388	C<->G	Homo	-	CTC<->CTG	L<->L	Synonymous	1	0	MexAM1_META1p1210	1270755	1272050	--
CP001510.1	1271390	C<->T	Homo	-	CTC<->TTC	L<->F	Nonsynonymous	0	1	MexAM1_META1p1210	1270755	1272050	--
CP001510.1	1271394	C<->T	Homo	-	GAC<->GAT	D<->D	Synonymous	1	0	MexAM1_META1p1210	1270755	1272050	--
CP001510.1	1271402	G<->A	Homo	-	GTC<->ATC	V<->I	Nonsynonymous	0	1	MexAM1_META1p1210	1270755	1272050	--
CP001510.1	1271403	C<->G	Homo	-	GCC<->GCG	A<->A	Synonymous	1	0	MexAM1_META1p1210	1270755	1272050	--
CP001510.1	1271406	C<->G	Homo	-	CAC<->CAG	H<->Q	Nonsynonymous	0	1	MexAM1_META1p1210	1270755	1272050	--
CP001510.1	1271411	A<->C	Homo	-	AGC<->CGC	S<->R	Nonsynonymous	0	1	MexAM1_META1p1210	1270755	1272050	--
CP001510.1	1271412	A<->C	Homo	-	CCA<->CCC	P<->P	Synonymous	1	0	MexAM1_META1p1210	1270755	1272050	--
CP001510.1	1271417	G<->C	Homo	-	GCG<->CCG	A<->P	Nonsynonymous	0	1	MexAM1_META1p1210	1270755	1272050	--
CP001510.1	1271418	G<->A	Homo	-	GAG<->GAA	E<->E	Synonymous	1	0	MexAM1_META1p1210	1270755	1272050	--
CP001510.1	1271423	T<->C	Homo	-	TTG<->CTG	L<->L	Synonymous	1	0	MexAM1_META1p1210	1270755	1272050	--
CP001510.1	1271430	C<->G	Homo	-	GTC<->GTG	V<->V	Synonymous	1	0	MexAM1_META1p1210	1270755	1272050	--
CP001510.1	1271439	G<->C	Homo	-	ACG<->ACC	T<->T	Synonymous	1	0	MexAM1_META1p1210	1270755	1272050	--
CP001510.1	1271441	A<->T	Homo	-	ACG<->TCG	T<->S	Nonsynonymous	0	1	MexAM1_META1p1210	1270755	1272050	--
CP001510.1	1271442	C<->G	Homo	-	GCC<->GCG	A<->A	Synonymous	1	0	MexAM1_META1p1210	1270755	1272050	--
CP001510.1	1271451	C<->T	Homo	-	GAC<->GAT	D<->D	Synonymous	1	0	MexAM1_META1p1210	1270755	1272050	--
CP001510.1	1271457	A<->C	Homo	-	CGA<->CGC	R<->R	Synonymous	1	0	MexAM1_META1p1210	1270755	1272050	--
CP001510.1	1271464	T<->A	Homo	-	TTC<->TAC	F<->Y	Nonsynonymous	0	1	MexAM1_META1p1210	1270755	1272050	--
CP001510.1	1271466	G<->C	Homo	-	CTG<->CTC	L<->L	Synonymous	1	0	MexAM1_META1p1210	1270755	1272050	--
CP001510.1	1271467	T<->C	Homo	-	CTG<->CCG	L<->P	Nonsynonymous	0	1	MexAM1_META1p1210	1270755	1272050	--
CP001510.1	1271468	C<->G	Homo	-	CTG<->GTG	L<->V	Nonsynonymous	0	1	MexAM1_META1p1210	1270755	1272050	--
CP001510.1	1271472	G<->C	Homo	-	CTG<->CTC	L<->L	Synonymous	1	0	MexAM1_META1p1210	1270755	1272050	--
CP001510.1	1271483	T<->C	Homo	-	TTG<->CTG	L<->L	Synonymous	1	0	MexAM1_META1p1210	1270755	1272050	--
CP001510.1	1271484	C<->G	Homo	-	ACC<->ACG	T<->T	Synonymous	1	0	MexAM1_META1p1210	1270755	1272050	--
CP001510.1	1271487	G<->T	Homo	-	GCG<->GCT	A<->A	Synonymous	1	0	MexAM1_META1p1210	1270755	1272050	--
CP001510.1	1271488	C<->T	Homo	-	GCG<->GTG	A<->V	Nonsynonymous	0	1	MexAM1_META1p1210	1270755	1272050	--
CP001510.1	1271491	C<->T	Homo	-	GCC<->GTC	A<->V	Nonsynonymous	0	1	MexAM1_META1p1210	1270755	1272050	--
CP001510.1	1271492	G<->C	Homo	-	GCC<->CCC	A<->P	Nonsynonymous	0	1	MexAM1_META1p1210	1270755	1272050	--
CP001510.1	1271493	G<->C	Homo	-	CTG<->CTC	L<->L	Synonymous	1	0	MexAM1_META1p1210	1270755	1272050	--
CP001510.1	1271502	C<->G	Homo	-	CTC<->CTG	L<->L	Synonymous	1	0	MexAM1_META1p1210	1270755	1272050	--
CP001510.1	1271529	C<->T	Homo	-	TAC<->TAT	Y<->Y	Synonymous	1	0	MexAM1_META1p1210	1270755	1272050	--
CP001510.1	1271532	C<->T	Homo	-	CGC<->CGT	R<->R	Synonymous	1	0	MexAM1_META1p1210	1270755	1272050	--
CP001510.1	1271537	A<->G	Homo	-	AGC<->GGC	S<->G	Nonsynonymous	0	1	MexAM1_META1p1210	1270755	1272050	--
CP001510.1	1271543	T<->A	Homo	-	TCG<->ACG	S<->T	Nonsynonymous	0	1	MexAM1_META1p1210	1270755	1272050	--
CP001510.1	1271546	A<->G	Homo	-	ATC<->GTC	I<->V	Nonsynonymous	0	1	MexAM1_META1p1210	1270755	1272050	--
CP001510.1	1271547	C<->G	Homo	-	GAC<->GAG	D<->E	Nonsynonymous	0	1	MexAM1_META1p1210	1270755	1272050	--
CP001510.1	1271550	T<->C	Homo	-	TTT<->TTC	F<->F	Synonymous	1	0	MexAM1_META1p1210	1270755	1272050	--
CP001510.1	1271559	G<->C	Homo	-	GCG<->GCC	A<->A	Synonymous	1	0	MexAM1_META1p1210	1270755	1272050	--
CP001510.1	1271562	G<->C	Homo	-	TCG<->TCC	S<->S	Synonymous	1	0	MexAM1_META1p1210	1270755	1272050	--
CP001510.1	1271577	C<->G	Homo	-	CTC<->CTG	L<->L	Synonymous	1	0	MexAM1_META1p1210	1270755	1272050	--
CP001510.1	1271589	G<->A	Homo	-	GTG<->GTA	V<->V	Synonymous	1	0	MexAM1_META1p1210	1270755	1272050	--
CP001510.1	1271601	C<->G	Homo	-	AGC<->AGG	S<->R	Nonsynonymous	0	1	MexAM1_META1p1210	1270755	1272050	--
CP001510.1	1271602	G<->C	Homo	-	AGC<->ACC	S<->T	Nonsynonymous	0	1	MexAM1_META1p1210	1270755	1272050	--
CP001510.1	1271603	A<->T	Homo	-	AGC<->TGC	S<->C	Nonsynonymous	0	1	MexAM1_META1p1210	1270755	1272050	--
CP001510.1	1271607	G<->C	Homo	-	TCG<->TCC	S<->S	Synonymous	1	0	MexAM1_META1p1210	1270755	1272050	--
CP001510.1	1271608	C<->G	Homo	-	TCG<->TGG	S<->W	Nonsynonymous	0	1	MexAM1_META1p1210	1270755	1272050	--
CP001510.1	1271609	T<->A	Homo	-	TCG<->ACG	S<->T	Nonsynonymous	0	1	MexAM1_META1p1210	1270755	1272050	--
CP001510.1	1271613	G<->C	Homo	-	GCG<->GCC	A<->A	Synonymous	1	0	MexAM1_META1p1210	1270755	1272050	--
CP001510.1	1271622	G<->C	Homo	-	GGG<->GGC	G<->G	Synonymous	1	0	MexAM1_META1p1210	1270755	1272050	--
CP001510.1	1271628	G<->C	Homo	-	GCG<->GCC	A<->A	Synonymous	1	0	MexAM1_META1p1210	1270755	1272050	--
CP001510.1	1271640	C<->G	Homo	-	GCC<->GCG	A<->A	Synonymous	1	0	MexAM1_META1p1210	1270755	1272050	--
CP001510.1	1271646	C<->G	Homo	-	GCC<->GCG	A<->A	Synonymous	1	0	MexAM1_META1p1210	1270755	1272050	--
CP001510.1	1271649	T<->G	Homo	-	GCT<->GCG	A<->A	Synonymous	1	0	MexAM1_META1p1210	1270755	1272050	--
CP001510.1	1271658	G<->C	Homo	-	AGG<->AGC	R<->S	Nonsynonymous	0	1	MexAM1_META1p1210	1270755	1272050	--
CP001510.1	1271659	G<->C	Homo	-	AGG<->ACG	R<->T	Nonsynonymous	0	1	MexAM1_META1p1210	1270755	1272050	--
CP001510.1	1271660	A<->C	Homo	-	AGG<->CGG	R<->R	Synonymous	1	0	MexAM1_META1p1210	1270755	1272050	--
CP001510.1	1271673	C<->G	Homo	-	CTC<->CTG	L<->L	Synonymous	1	0	MexAM1_META1p1210	1270755	1272050	--
CP001510.1	1271675	C<->T	Homo	-	CTC<->TTC	L<->F	Nonsynonymous	0	1	MexAM1_META1p1210	1270755	1272050	--
CP001510.1	1271676	G<->C	Homo	-	CTG<->CTC	L<->L	Synonymous	1	0	MexAM1_META1p1210	1270755	1272050	--
CP001510.1	1271685	C<->G	Homo	-	CTC<->CTG	L<->L	Synonymous	1	0	MexAM1_META1p1210	1270755	1272050	--
CP001510.1	1271688	C<->G	Homo	-	GTC<->GTG	V<->V	Synonymous	1	0	MexAM1_META1p1210	1270755	1272050	--
CP001510.1	1271694	A<->G	Homo	-	CCA<->CCG	P<->P	Synonymous	1	0	MexAM1_META1p1210	1270755	1272050	--
CP001510.1	1271697	C<->G	Homo	-	ACC<->ACG	T<->T	Synonymous	1	0	MexAM1_META1p1210	1270755	1272050	--
CP001510.1	1271700	C<->G	Homo	-	CTC<->CTG	L<->L	Synonymous	1	0	MexAM1_META1p1210	1270755	1272050	--
CP001510.1	1271705	C<->T	Homo	-	CTG<->TTG	L<->L	Synonymous	1	0	MexAM1_META1p1210	1270755	1272050	--
CP001510.1	1271706	G<->C	Homo	-	CTG<->CTC	L<->L	Synonymous	1	0	MexAM1_META1p1210	1270755	1272050	--
CP001510.1	1271709	C<->G	Homo	-	GCC<->GCG	A<->A	Synonymous	1	0	MexAM1_META1p1210	1270755	1272050	--
CP001510.1	1271715	A<->C	Homo	-	GGA<->GGC	G<->G	Synonymous	1	0	MexAM1_META1p1210	1270755	1272050	--
CP001510.1	1271745	A<->G	Homo	-	GCA<->GCG	A<->A	Synonymous	1	0	MexAM1_META1p1210	1270755	1272050	--
CP001510.1	1271748	G<->C	Homo	-	GGG<->GGC	G<->G	Synonymous	1	0	MexAM1_META1p1210	1270755	1272050	--
CP001510.1	1271753	C<->T	Homo	-	CTG<->TTG	L<->L	Synonymous	1	0	MexAM1_META1p1210	1270755	1272050	--
CP001510.1	1271754	G<->C	Homo	-	CTG<->CTC	L<->L	Synonymous	1	0	MexAM1_META1p1210	1270755	1272050	--
CP001510.1	1271769	C<->T	Homo	-	TTC<->TTT	F<->F	Synonymous	1	0	MexAM1_META1p1210	1270755	1272050	--
CP001510.1	1271778	C<->G	Homo	-	CGC<->CGG	R<->R	Synonymous	1	0	MexAM1_META1p1210	1270755	1272050	--
CP001510.1	1271781	G<->C	Homo	-	GGG<->GGC	G<->G	Synonymous	1	0	MexAM1_META1p1210	1270755	1272050	--
CP001510.1	1271785	G<->C	Homo	-	CGG<->CCG	R<->P	Nonsynonymous	0	1	MexAM1_META1p1210	1270755	1272050	--
CP001510.1	1271786	C<->T	Homo	-	CGG<->TGG	R<->W	Nonsynonymous	0	1	MexAM1_META1p1210	1270755	1272050	--
CP001510.1	1271787	G<->T	Homo	-	GGG<->GGT	G<->G	Synonymous	1	0	MexAM1_META1p1210	1270755	1272050	--
CP001510.1	1271790	G<->C	Homo	-	GGG<->GGC	G<->G	Synonymous	1	0	MexAM1_META1p1210	1270755	1272050	--
CP001510.1	1271799	C<->T	Homo	-	CGC<->CGT	R<->R	Synonymous	1	0	MexAM1_META1p1210	1270755	1272050	--
CP001510.1	1271811	C<->G	Homo	-	CTC<->CTG	L<->L	Synonymous	1	0	MexAM1_META1p1210	1270755	1272050	--
CP001510.1	1271817	A<->C	Homo	-	GCA<->GCC	A<->A	Synonymous	1	0	MexAM1_META1p1210	1270755	1272050	--
CP001510.1	1271830	A<->T	Homo	-	TAC<->TTC	Y<->F	Nonsynonymous	0	1	MexAM1_META1p1210	1270755	1272050	--
CP001510.1	1271841	C<->T	Homo	-	GAC<->GAT	D<->D	Synonymous	1	0	MexAM1_META1p1210	1270755	1272050	--
CP001510.1	1271850	C<->G	Homo	-	CTC<->CTG	L<->L	Synonymous	1	0	MexAM1_META1p1210	1270755	1272050	--
CP001510.1	1271853	G<->C	Homo	-	TCG<->TCC	S<->S	Synonymous	1	0	MexAM1_META1p1210	1270755	1272050	--
CP001510.1	1271865	G<->C	Homo	-	CTG<->CTC	L<->L	Synonymous	1	0	MexAM1_META1p1210	1270755	1272050	--
CP001510.1	1271868	G<->C	Homo	-	GCG<->GCC	A<->A	Synonymous	1	0	MexAM1_META1p1210	1270755	1272050	--
CP001510.1	1271871	C<->G	Homo	-	GTC<->GTG	V<->V	Synonymous	1	0	MexAM1_META1p1210	1270755	1272050	--
CP001510.1	1271883	C<->G	Homo	-	ACC<->ACG	T<->T	Synonymous	1	0	MexAM1_META1p1210	1270755	1272050	--
CP001510.1	1271901	C<->T	Homo	-	CAC<->CAT	H<->H	Synonymous	1	0	MexAM1_META1p1210	1270755	1272050	--
CP001510.1	1271907	T<->C	Homo	-	GTT<->GTC	V<->V	Synonymous	1	0	MexAM1_META1p1210	1270755	1272050	--
CP001510.1	1271916	C<->T	Homo	-	ATC<->ATT	I<->I	Synonymous	1	0	MexAM1_META1p1210	1270755	1272050	--
CP001510.1	1271919	C<->T	Homo	-	GAC<->GAT	D<->D	Synonymous	1	0	MexAM1_META1p1210	1270755	1272050	--
CP001510.1	1271922	A<->C	Homo	-	GGA<->GGC	G<->G	Synonymous	1	0	MexAM1_META1p1210	1270755	1272050	--
CP001510.1	1271928	T<->C	Homo	-	CAT<->CAC	H<->H	Synonymous	1	0	MexAM1_META1p1210	1270755	1272050	--
CP001510.1	1271934	C<->G	Homo	-	GTC<->GTG	V<->V	Synonymous	1	0	MexAM1_META1p1210	1270755	1272050	--
CP001510.1	1271940	C<->G	Homo	-	ACC<->ACG	T<->T	Synonymous	1	0	MexAM1_META1p1210	1270755	1272050	--
CP001510.1	1271946	T<->C	Homo	-	CTT<->CTC	L<->L	Synonymous	1	0	MexAM1_META1p1210	1270755	1272050	--
CP001510.1	1271949	G<->C	Homo	-	GCG<->GCC	A<->A	Synonymous	1	0	MexAM1_META1p1210	1270755	1272050	--
CP001510.1	1271952	G<->C	Homo	-	GTG<->GTC	V<->V	Synonymous	1	0	MexAM1_META1p1210	1270755	1272050	--
CP001510.1	1271955	C<->G	Homo	-	GCC<->GCG	A<->A	Synonymous	1	0	MexAM1_META1p1210	1270755	1272050	--
CP001510.1	1271958	C<->G	Homo	-	GCC<->GCG	A<->A	Synonymous	1	0	MexAM1_META1p1210	1270755	1272050	--
CP001510.1	1271961	G<->C	Homo	-	GGG<->GGC	G<->G	Synonymous	1	0	MexAM1_META1p1210	1270755	1272050	--
CP001510.1	1271964	C<->T	Homo	-	ATC<->ATT	I<->I	Synonymous	1	0	MexAM1_META1p1210	1270755	1272050	--
CP001510.1	1271965	T<->C	Homo	-	ATC<->ACC	I<->T	Nonsynonymous	0	1	MexAM1_META1p1210	1270755	1272050	--
CP001510.1	1271969	T<->C	Homo	-	TTG<->CTG	L<->L	Synonymous	1	0	MexAM1_META1p1210	1270755	1272050	--
CP001510.1	1271985	C<->G	Homo	-	GGC<->GGG	G<->G	Synonymous	1	0	MexAM1_META1p1210	1270755	1272050	--
CP001510.1	1271988	T<->C	Homo	-	TTT<->TTC	F<->F	Synonymous	1	0	MexAM1_META1p1210	1270755	1272050	--
CP001510.1	1271990	T<->C	Homo	-	TTT<->CTT	F<->L	Nonsynonymous	0	1	MexAM1_META1p1210	1270755	1272050	--
CP001510.1	1271991	A<->C	Homo	-	GGA<->GGC	G<->G	Synonymous	1	0	MexAM1_META1p1210	1270755	1272050	--
CP001510.1	1271994	G<->A	Homo	-	AAG<->AAA	K<->K	Synonymous	1	0	MexAM1_META1p1210	1270755	1272050	--
CP001510.1	1271997	G<->C	Homo	-	CCG<->CCC	P<->P	Synonymous	1	0	MexAM1_META1p1210	1270755	1272050	--
CP001510.1	1272009	C<->T	Homo	-	GTC<->GTT	V<->V	Synonymous	1	0	MexAM1_META1p1210	1270755	1272050	--
CP001510.1	1272027	G<->T	Homo	-	GTG<->GTT	V<->V	Synonymous	1	0	MexAM1_META1p1210	1270755	1272050	--
CP001510.1	1272029	G<->C	Homo	-	GTG<->CTG	V<->L	Nonsynonymous	0	1	MexAM1_META1p1210	1270755	1272050	--
CP001510.1	1272030	C<->T	Homo	-	TTC<->TTT	F<->F	Synonymous	1	0	MexAM1_META1p1210	1270755	1272050	--
CP001510.1	1272033	C<->T	Homo	-	ATC<->ATT	I<->I	Synonymous	1	0	MexAM1_META1p1210	1270755	1272050	--
CP001510.1	1272039	C<->T	Homo	-	CTC<->CTT	L<->L	Synonymous	1	0	MexAM1_META1p1210	1270755	1272050	--
CP001510.1	1272045	C<->T	Homo	-	CTC<->CTT	L<->L	Synonymous	1	0	MexAM1_META1p1210	1270755	1272050	--
CP001510.1	1272111	A<->G	Homo	-	GAA<->GAG	E<->E	Synonymous	1	0	MexAM1_META1p1211	1272084	1272509	--
CP001510.1	1272117	C<->G	Homo	-	GTC<->GTG	V<->V	Synonymous	1	0	MexAM1_META1p1211	1272084	1272509	--
CP001510.1	1272123	G<->C	Homo	-	CGG<->CGC	R<->R	Synonymous	1	0	MexAM1_META1p1211	1272084	1272509	--
CP001510.1	1272142	C<->T	Homo	-	ACC<->ATC	T<->I	Nonsynonymous	0	1	MexAM1_META1p1211	1272084	1272509	--
CP001510.1	1272143	A<->G	Homo	-	ACC<->GCC	T<->A	Nonsynonymous	0	1	MexAM1_META1p1211	1272084	1272509	--
CP001510.1	1272147	A<->G	Homo	-	GAA<->GAG	E<->E	Synonymous	1	0	MexAM1_META1p1211	1272084	1272509	--
CP001510.1	1272174	C<->G	Homo	-	CTC<->CTG	L<->L	Synonymous	1	0	MexAM1_META1p1211	1272084	1272509	--
CP001510.1	1272180	G<->C	Homo	-	GCG<->GCC	A<->A	Synonymous	1	0	MexAM1_META1p1211	1272084	1272509	--
CP001510.1	1272189	C<->G	Homo	-	CCC<->CCG	P<->P	Synonymous	1	0	MexAM1_META1p1211	1272084	1272509	--
CP001510.1	1272192	T<->G	Homo	-	CGT<->CGG	R<->R	Synonymous	1	0	MexAM1_META1p1211	1272084	1272509	--
CP001510.1	1272219	G<->C	Homo	-	GTG<->GTC	V<->V	Synonymous	1	0	MexAM1_META1p1211	1272084	1272509	--
CP001510.1	1272231	G<->C	Homo	-	CGG<->CGC	R<->R	Synonymous	1	0	MexAM1_META1p1211	1272084	1272509	--
CP001510.1	1272267	G<->C	Homo	-	CTG<->CTC	L<->L	Synonymous	1	0	MexAM1_META1p1211	1272084	1272509	--
CP001510.1	1272276	C<->T	Homo	-	GAC<->GAT	D<->D	Synonymous	1	0	MexAM1_META1p1211	1272084	1272509	--
CP001510.1	1272282	G<->C	Homo	-	ACG<->ACC	T<->T	Synonymous	1	0	MexAM1_META1p1211	1272084	1272509	--
CP001510.1	1272285	C<->G	Homo	-	GTC<->GTG	V<->V	Synonymous	1	0	MexAM1_META1p1211	1272084	1272509	--
CP001510.1	1272300	C<->G	Homo	-	CTC<->CTG	L<->L	Synonymous	1	0	MexAM1_META1p1211	1272084	1272509	--
CP001510.1	1272309	C<->G	Homo	-	GAC<->GAG	D<->E	Nonsynonymous	0	1	MexAM1_META1p1211	1272084	1272509	--
CP001510.1	1272324	G<->C	Homo	-	GGG<->GGC	G<->G	Synonymous	1	0	MexAM1_META1p1211	1272084	1272509	--
CP001510.1	1273041	A<->C	Homo	-	ACA<->ACC	T<->T	Synonymous	1	0	MexAM1_META1p1213	1273029	1273391	--
CP001510.1	1273059	C<->A	Homo	-	TGC<->TGA	C<->*	Premature_stop	0	1	MexAM1_META1p1213	1273029	1273391	--
CP001510.1	1273062	T<->C	Homo	-	TGT<->TGC	C<->C	Synonymous	1	0	MexAM1_META1p1213	1273029	1273391	--
CP001510.1	1273077	G<->C	Homo	-	GCG<->GCC	A<->A	Synonymous	1	0	MexAM1_META1p1213	1273029	1273391	--
CP001510.1	1273143	G<->C	Homo	-	GAG<->GAC	E<->D	Nonsynonymous	0	1	MexAM1_META1p1213	1273029	1273391	--
CP001510.1	1273157	C<->G	Homo	-	CCG<->GCG	P<->A	Nonsynonymous	0	1	MexAM1_META1p1213	1273029	1273391	--
CP001510.1	1273182	C<->G	Homo	-	CGC<->CGG	R<->R	Synonymous	1	0	MexAM1_META1p1213	1273029	1273391	--
CP001510.1	1273183	G<->A	Homo	-	CGC<->CAC	R<->H	Nonsynonymous	0	1	MexAM1_META1p1213	1273029	1273391	--
CP001510.1	1273184	C<->A	Homo	-	CGC<->AGC	R<->S	Nonsynonymous	0	1	MexAM1_META1p1213	1273029	1273391	--
CP001510.1	1273185	T<->C	Homo	-	GGT<->GGC	G<->G	Synonymous	1	0	MexAM1_META1p1213	1273029	1273391	--
CP001510.1	1273194	C<->G	Homo	-	CGC<->CGG	R<->R	Synonymous	1	0	MexAM1_META1p1213	1273029	1273391	--
CP001510.1	1273200	C<->G	Homo	-	GCC<->GCG	A<->A	Synonymous	1	0	MexAM1_META1p1213	1273029	1273391	--
CP001510.1	1273202	G<->A	Homo	-	GCC<->ACC	A<->T	Nonsynonymous	0	1	MexAM1_META1p1213	1273029	1273391	--
CP001510.1	1273205	G<->A	Homo	-	GTC<->ATC	V<->I	Nonsynonymous	0	1	MexAM1_META1p1213	1273029	1273391	--
CP001510.1	1273206	C<->G	Homo	-	CTC<->CTG	L<->L	Synonymous	1	0	MexAM1_META1p1213	1273029	1273391	--
CP001510.1	1273214	T<->G	Homo	-	TCC<->GCC	S<->A	Nonsynonymous	0	1	MexAM1_META1p1213	1273029	1273391	--
CP001510.1	1273221	T<->C	Homo	-	CTT<->CTC	L<->L	Synonymous	1	0	MexAM1_META1p1213	1273029	1273391	--
CP001510.1	1273230	C<->G	Homo	-	CTC<->CTG	L<->L	Synonymous	1	0	MexAM1_META1p1213	1273029	1273391	--
CP001510.1	1273239	G<->C	Homo	-	TCG<->TCC	S<->S	Synonymous	1	0	MexAM1_META1p1213	1273029	1273391	--
CP001510.1	1273248	G<->C	Homo	-	ACG<->ACC	T<->T	Synonymous	1	0	MexAM1_META1p1213	1273029	1273391	--
CP001510.1	1273251	G<->C	Homo	-	GGG<->GGC	G<->G	Synonymous	1	0	MexAM1_META1p1213	1273029	1273391	--
CP001510.1	1273256	T<->G	Homo	-	TCC<->GCC	S<->A	Nonsynonymous	0	1	MexAM1_META1p1213	1273029	1273391	--
CP001510.1	1273290	G<->C	Homo	-	ATG<->ATC	M<->I	Nonsynonymous	0	1	MexAM1_META1p1213	1273029	1273391	--
CP001510.1	1273292	A<->C	Homo	-	ATG<->CTG	M<->L	Nonsynonymous	0	1	MexAM1_META1p1213	1273029	1273391	--
CP001510.1	1273318	A<->C	Homo	-	CAG<->CCG	Q<->P	Nonsynonymous	0	1	MexAM1_META1p1213	1273029	1273391	--
CP001510.1	1273319	C<->G	Homo	-	CAG<->GAG	Q<->E	Nonsynonymous	0	1	MexAM1_META1p1213	1273029	1273391	--
CP001510.1	1273328	A<->G	Homo	-	ATC<->GTC	I<->V	Nonsynonymous	0	1	MexAM1_META1p1213	1273029	1273391	--
CP001510.1	1273366	T<->C	Homo	-	GTT<->GCT	V<->A	Nonsynonymous	0	1	MexAM1_META1p1213	1273029	1273391	--
CP001510.1	1273368	G<->C	Homo	-	GTG<->GTC	V<->V	Synonymous	1	0	MexAM1_META1p1213	1273029	1273391	--
CP001510.1	1273459	C<->G	Homo	+	CCC<->CCG	P<->P	Synonymous	1	0	MexAM1_META1p1214	1273439	1274191	--
CP001510.1	1273471	C<->G	Homo	+	GGC<->GGG	G<->G	Synonymous	1	0	MexAM1_META1p1214	1273439	1274191	--
CP001510.1	1273491	G<->C	Homo	+	GGG<->GCG	G<->A	Nonsynonymous	0	1	MexAM1_META1p1214	1273439	1274191	--
CP001510.1	1273499	A<->G	Homo	+	AAG<->GAG	K<->E	Nonsynonymous	0	1	MexAM1_META1p1214	1273439	1274191	--
CP001510.1	1273504	C<->G	Homo	+	ATC<->ATG	I<->M	Nonsynonymous	0	1	MexAM1_META1p1214	1273439	1274191	--
CP001510.1	1273508	T<->A	Homo	+	TCC<->ACC	S<->T	Nonsynonymous	0	1	MexAM1_META1p1214	1273439	1274191	--
CP001510.1	1273512	A<->C	Homo	+	TAT<->TCT	Y<->S	Nonsynonymous	0	1	MexAM1_META1p1214	1273439	1274191	--
CP001510.1	1273515	C<->G	Homo	+	GCC<->GGC	A<->G	Nonsynonymous	0	1	MexAM1_META1p1214	1273439	1274191	--
CP001510.1	1273520	C<->G	Homo	+	CTG<->GTG	L<->V	Nonsynonymous	0	1	MexAM1_META1p1214	1273439	1274191	--
CP001510.1	1273527	T<->C	Homo	+	GTG<->GCG	V<->A	Nonsynonymous	0	1	MexAM1_META1p1214	1273439	1274191	--
CP001510.1	1273549	C<->G	Homo	+	GCC<->GCG	A<->A	Synonymous	1	0	MexAM1_META1p1214	1273439	1274191	--
CP001510.1	1273555	G<->C	Homo	+	CGG<->CGC	R<->R	Synonymous	1	0	MexAM1_META1p1214	1273439	1274191	--
CP001510.1	1273618	A<->G	Homo	+	GCA<->GCG	A<->A	Synonymous	1	0	MexAM1_META1p1214	1273439	1274191	--
CP001510.1	1273624	C<->G	Homo	+	CGC<->CGG	R<->R	Synonymous	1	0	MexAM1_META1p1214	1273439	1274191	--
CP001510.1	1273630	T<->G	Homo	+	CTT<->CTG	L<->L	Synonymous	1	0	MexAM1_META1p1214	1273439	1274191	--
CP001510.1	1273660	T<->C	Homo	+	TAT<->TAC	Y<->Y	Synonymous	1	0	MexAM1_META1p1214	1273439	1274191	--
CP001510.1	1273684	G<->C	Homo	+	CCG<->CCC	P<->P	Synonymous	1	0	MexAM1_META1p1214	1273439	1274191	--
CP001510.1	1273690	T<->C	Homo	+	GAT<->GAC	D<->D	Synonymous	1	0	MexAM1_META1p1214	1273439	1274191	--
CP001510.1	1273702	T<->C	Homo	+	GAT<->GAC	D<->D	Synonymous	1	0	MexAM1_META1p1214	1273439	1274191	--
CP001510.1	1273708	C<->G	Homo	+	CCC<->CCG	P<->P	Synonymous	1	0	MexAM1_META1p1214	1273439	1274191	--
CP001510.1	1273714	C<->G	Homo	+	GTC<->GTG	V<->V	Synonymous	1	0	MexAM1_META1p1214	1273439	1274191	--
CP001510.1	1273720	A<->G	Homo	+	GAA<->GAG	E<->E	Synonymous	1	0	MexAM1_META1p1214	1273439	1274191	--
CP001510.1	1273721	A<->C	Homo	+	ATC<->CTC	I<->L	Nonsynonymous	0	1	MexAM1_META1p1214	1273439	1274191	--
CP001510.1	1273750	C<->G	Homo	+	GGC<->GGG	G<->G	Synonymous	1	0	MexAM1_META1p1214	1273439	1274191	--
CP001510.1	1273753	T<->G	Homo	+	CAT<->CAG	H<->Q	Nonsynonymous	0	1	MexAM1_META1p1214	1273439	1274191	--
CP001510.1	1273781	G<->A	Homo	+	GCC<->ACC	A<->T	Nonsynonymous	0	1	MexAM1_META1p1214	1273439	1274191	--
CP001510.1	1273782	C<->A	Homo	+	GCC<->GAC	A<->D	Nonsynonymous	0	1	MexAM1_META1p1214	1273439	1274191	--
CP001510.1	1273784	A<->C	Homo	+	ATG<->CTG	M<->L	Nonsynonymous	0	1	MexAM1_META1p1214	1273439	1274191	--
CP001510.1	1273795	C<->G	Homo	+	GTC<->GTG	V<->V	Synonymous	1	0	MexAM1_META1p1214	1273439	1274191	--
CP001510.1	1273798	C<->G	Homo	+	ATC<->ATG	I<->M	Nonsynonymous	0	1	MexAM1_META1p1214	1273439	1274191	--
CP001510.1	1273807	A<->G	Homo	+	CAA<->CAG	Q<->Q	Synonymous	1	0	MexAM1_META1p1214	1273439	1274191	--
CP001510.1	1273834	G<->C	Homo	+	GGG<->GGC	G<->G	Synonymous	1	0	MexAM1_META1p1214	1273439	1274191	--
CP001510.1	1273858	A<->C	Homo	+	CGA<->CGC	R<->R	Synonymous	1	0	MexAM1_META1p1214	1273439	1274191	--
CP001510.1	1273876	A<->G	Homo	+	CAA<->CAG	Q<->Q	Synonymous	1	0	MexAM1_META1p1214	1273439	1274191	--
CP001510.1	1273888	G<->T	Homo	+	GGG<->GGT	G<->G	Synonymous	1	0	MexAM1_META1p1214	1273439	1274191	--
CP001510.1	1273895	T<->A	Homo	+	TCG<->ACG	S<->T	Nonsynonymous	0	1	MexAM1_META1p1214	1273439	1274191	--
CP001510.1	1273896	C<->G	Homo	+	TCG<->TGG	S<->W	Nonsynonymous	0	1	MexAM1_META1p1214	1273439	1274191	--
CP001510.1	1273913	G<->A	Homo	+	GGC<->AGC	G<->S	Nonsynonymous	0	1	MexAM1_META1p1214	1273439	1274191	--
CP001510.1	1273921	C<->G	Homo	+	CGC<->CGG	R<->R	Synonymous	1	0	MexAM1_META1p1214	1273439	1274191	--
CP001510.1	1273922	A<->G	Homo	+	ATC<->GTC	I<->V	Nonsynonymous	0	1	MexAM1_META1p1214	1273439	1274191	--
CP001510.1	1273924	C<->G	Homo	+	ATC<->ATG	I<->M	Nonsynonymous	0	1	MexAM1_META1p1214	1273439	1274191	--
CP001510.1	1273984	T<->C	Homo	+	TAT<->TAC	Y<->Y	Synonymous	1	0	MexAM1_META1p1214	1273439	1274191	--
CP001510.1	1273990	A<->G	Homo	+	GAA<->GAG	E<->E	Synonymous	1	0	MexAM1_META1p1214	1273439	1274191	--
CP001510.1	1274008	G<->C	Homo	+	CGG<->CGC	R<->R	Synonymous	1	0	MexAM1_META1p1214	1273439	1274191	--
CP001510.1	1274041	C<->G	Homo	+	GTC<->GTG	V<->V	Synonymous	1	0	MexAM1_META1p1214	1273439	1274191	--
CP001510.1	1274064	G<->A	Homo	+	AGG<->AAG	R<->K	Nonsynonymous	0	1	MexAM1_META1p1214	1273439	1274191	--
CP001510.1	1274077	C<->G	Homo	+	CTC<->CTG	L<->L	Synonymous	1	0	MexAM1_META1p1214	1273439	1274191	--
CP001510.1	1274108	A<->C	Homo	+	AGG<->CGG	R<->R	Synonymous	1	0	MexAM1_META1p1214	1273439	1274191	--
CP001510.1	1274129	A<->C	Homo	+	AGC<->CGC	S<->R	Nonsynonymous	0	1	MexAM1_META1p1214	1273439	1274191	--
CP001510.1	1274141	T<->C	Homo	+	TGG<->CGG	W<->R	Nonsynonymous	0	1	MexAM1_META1p1214	1273439	1274191	--
CP001510.1	1290042	C<->G	Homo	+	GCC<->GCG	A<->A	Synonymous	1	0	MexAM1_META1p1235	1289977	1291413	--
CP001510.1	1290048	C<->G	Homo	+	GGC<->GGG	G<->G	Synonymous	1	0	MexAM1_META1p1235	1289977	1291413	--
CP001510.1	1290049	G<->C	Homo	+	GCA<->CCA	A<->P	Nonsynonymous	0	1	MexAM1_META1p1235	1289977	1291413	--
CP001510.1	1290051	A<->C	Homo	+	GCA<->GCC	A<->A	Synonymous	1	0	MexAM1_META1p1235	1289977	1291413	--
CP001510.1	1290057	C<->G	Homo	+	TCC<->TCG	S<->S	Synonymous	1	0	MexAM1_META1p1235	1289977	1291413	--
CP001510.1	1290060	A<->G	Homo	+	GCA<->GCG	A<->A	Synonymous	1	0	MexAM1_META1p1235	1289977	1291413	--
CP001510.1	1290076	A<->G	Homo	+	AGC<->GGC	S<->G	Nonsynonymous	0	1	MexAM1_META1p1235	1289977	1291413	--
CP001510.1	1290079	G<->C	Homo	+	GGC<->CGC	G<->R	Nonsynonymous	0	1	MexAM1_META1p1235	1289977	1291413	--
CP001510.1	1290080	G<->C	Homo	+	GGC<->GCC	G<->A	Nonsynonymous	0	1	MexAM1_META1p1235	1289977	1291413	--
CP001510.1	1290082	A<->C	Homo	+	AGG<->CGG	R<->R	Synonymous	1	0	MexAM1_META1p1235	1289977	1291413	--
CP001510.1	1290084	G<->C	Homo	+	AGG<->AGC	R<->S	Nonsynonymous	0	1	MexAM1_META1p1235	1289977	1291413	--
CP001510.1	1290130	G<->A	Homo	+	GTC<->ATC	V<->I	Nonsynonymous	0	1	MexAM1_META1p1235	1289977	1291413	--
CP001510.1	1290135	T<->C	Homo	+	GAT<->GAC	D<->D	Synonymous	1	0	MexAM1_META1p1235	1289977	1291413	--
CP001510.1	1290138	C<->A	Homo	+	CCC<->CCA	P<->P	Synonymous	1	0	MexAM1_META1p1235	1289977	1291413	--
CP001510.1	1290147	C<->T	Homo	+	AAC<->AAT	N<->N	Synonymous	1	0	MexAM1_META1p1235	1289977	1291413	--
CP001510.1	1290148	G<->A	Homo	+	GTC<->ATC	V<->I	Nonsynonymous	0	1	MexAM1_META1p1235	1289977	1291413	--
CP001510.1	1290149	T<->C	Homo	+	GTC<->GCC	V<->A	Nonsynonymous	0	1	MexAM1_META1p1235	1289977	1291413	--
CP001510.1	1290150	C<->G	Homo	+	GTC<->GTG	V<->V	Synonymous	1	0	MexAM1_META1p1235	1289977	1291413	--
CP001510.1	1290153	G<->C	Homo	+	CTG<->CTC	L<->L	Synonymous	1	0	MexAM1_META1p1235	1289977	1291413	--
CP001510.1	1290156	C<->A	Homo	+	CTC<->CTA	L<->L	Synonymous	1	0	MexAM1_META1p1235	1289977	1291413	--
CP001510.1	1290168	G<->T	Homo	+	CGG<->CGT	R<->R	Synonymous	1	0	MexAM1_META1p1235	1289977	1291413	--
CP001510.1	1290178	C<->A	Homo	+	CCG<->ACG	P<->T	Nonsynonymous	0	1	MexAM1_META1p1235	1289977	1291413	--
CP001510.1	1290186	G<->C	Homo	+	CCG<->CCC	P<->P	Synonymous	1	0	MexAM1_META1p1235	1289977	1291413	--
CP001510.1	1290187	A<->G	Homo	+	ATG<->GTG	M<->V	Nonsynonymous	0	1	MexAM1_META1p1235	1289977	1291413	--
CP001510.1	1290188	T<->C	Homo	+	ATG<->ACG	M<->T	Nonsynonymous	0	1	MexAM1_META1p1235	1289977	1291413	--
CP001510.1	1290213	G<->C	Homo	+	GGG<->GGC	G<->G	Synonymous	1	0	MexAM1_META1p1235	1289977	1291413	--
CP001510.1	1290219	T<->C	Homo	+	CTT<->CTC	L<->L	Synonymous	1	0	MexAM1_META1p1235	1289977	1291413	--
CP001510.1	1290251	A<->G	Homo	+	CAC<->CGC	H<->R	Nonsynonymous	0	1	MexAM1_META1p1235	1289977	1291413	--
CP001510.1	1290254	G<->A	Homo	+	AGG<->AAG	R<->K	Nonsynonymous	0	1	MexAM1_META1p1235	1289977	1291413	--
CP001510.1	1290259	T<->C	Homo	+	TTG<->CTG	L<->L	Synonymous	1	0	MexAM1_META1p1235	1289977	1291413	--
CP001510.1	1290267	G<->C	Homo	+	GCG<->GCC	A<->A	Synonymous	1	0	MexAM1_META1p1235	1289977	1291413	--
CP001510.1	1290288	C<->G	Homo	+	TCC<->TCG	S<->S	Synonymous	1	0	MexAM1_META1p1235	1289977	1291413	--
CP001510.1	1290291	G<->C	Homo	+	GTG<->GTC	V<->V	Synonymous	1	0	MexAM1_META1p1235	1289977	1291413	--
CP001510.1	1290306	G<->C	Homo	+	ACG<->ACC	T<->T	Synonymous	1	0	MexAM1_META1p1235	1289977	1291413	--
CP001510.1	1290309	G<->C	Homo	+	GCG<->GCC	A<->A	Synonymous	1	0	MexAM1_META1p1235	1289977	1291413	--
CP001510.1	1290318	G<->T	Homo	+	ACG<->ACT	T<->T	Synonymous	1	0	MexAM1_META1p1235	1289977	1291413	--
CP001510.1	1290321	C<->G	Homo	+	GTC<->GTG	V<->V	Synonymous	1	0	MexAM1_META1p1235	1289977	1291413	--
CP001510.1	1290326	A<->G	Homo	+	CAC<->CGC	H<->R	Nonsynonymous	0	1	MexAM1_META1p1235	1289977	1291413	--
CP001510.1	1290330	C<->A	Homo	+	ACC<->ACA	T<->T	Synonymous	1	0	MexAM1_META1p1235	1289977	1291413	--
CP001510.1	1290331	G<->A	Homo	+	GCC<->ACC	A<->T	Nonsynonymous	0	1	MexAM1_META1p1235	1289977	1291413	--
CP001510.1	1290342	G<->C	Homo	+	GGG<->GGC	G<->G	Synonymous	1	0	MexAM1_META1p1235	1289977	1291413	--
CP001510.1	1290346	G<->T	Homo	+	GCG<->TCG	A<->S	Nonsynonymous	0	1	MexAM1_META1p1235	1289977	1291413	--
CP001510.1	1290360	C<->G	Homo	+	GCC<->GCG	A<->A	Synonymous	1	0	MexAM1_META1p1235	1289977	1291413	--
CP001510.1	1290375	C<->T	Homo	+	GAC<->GAT	D<->D	Synonymous	1	0	MexAM1_META1p1235	1289977	1291413	--
CP001510.1	1290378	C<->G	Homo	+	GGC<->GGG	G<->G	Synonymous	1	0	MexAM1_META1p1235	1289977	1291413	--
CP001510.1	1290381	G<->C	Homo	+	CGG<->CGC	R<->R	Synonymous	1	0	MexAM1_META1p1235	1289977	1291413	--
CP001510.1	1290393	G<->C	Homo	+	GTG<->GTC	V<->V	Synonymous	1	0	MexAM1_META1p1235	1289977	1291413	--
CP001510.1	1290415	A<->G	Homo	+	ATC<->GTC	I<->V	Nonsynonymous	0	1	MexAM1_META1p1235	1289977	1291413	--
CP001510.1	1290420	C<->G	Homo	+	GCC<->GCG	A<->A	Synonymous	1	0	MexAM1_META1p1235	1289977	1291413	--
CP001510.1	1290421	G<->A	Homo	+	GTA<->ATA	V<->I	Nonsynonymous	0	1	MexAM1_META1p1235	1289977	1291413	--
CP001510.1	1290423	A<->C	Homo	+	GTA<->GTC	V<->V	Synonymous	1	0	MexAM1_META1p1235	1289977	1291413	--
CP001510.1	1290429	T<->C	Homo	+	GAT<->GAC	D<->D	Synonymous	1	0	MexAM1_META1p1235	1289977	1291413	--
CP001510.1	1290432	C<->G	Homo	+	GCC<->GCG	A<->A	Synonymous	1	0	MexAM1_META1p1235	1289977	1291413	--
CP001510.1	1290434	C<->G	Homo	+	GCG<->GGG	A<->G	Nonsynonymous	0	1	MexAM1_META1p1235	1289977	1291413	--
CP001510.1	1290440	C<->G	Homo	+	GCC<->GGC	A<->G	Nonsynonymous	0	1	MexAM1_META1p1235	1289977	1291413	--
CP001510.1	1290451	C<->G	Homo	+	CGC<->GGC	R<->G	Nonsynonymous	0	1	MexAM1_META1p1235	1289977	1291413	--
CP001510.1	1290462	C<->G	Homo	+	ACC<->ACG	T<->T	Synonymous	1	0	MexAM1_META1p1235	1289977	1291413	--
CP001510.1	1290468	G<->A	Homo	+	CCG<->CCA	P<->P	Synonymous	1	0	MexAM1_META1p1235	1289977	1291413	--
CP001510.1	1290498	G<->C	Homo	+	CCG<->CCC	P<->P	Synonymous	1	0	MexAM1_META1p1235	1289977	1291413	--
CP001510.1	1290507	C<->T	Homo	+	GCC<->GCT	A<->A	Synonymous	1	0	MexAM1_META1p1235	1289977	1291413	--
CP001510.1	1290516	T<->C	Homo	+	TAT<->TAC	Y<->Y	Synonymous	1	0	MexAM1_META1p1235	1289977	1291413	--
CP001510.1	1290546	G<->C	Homo	+	GTG<->GTC	V<->V	Synonymous	1	0	MexAM1_META1p1235	1289977	1291413	--
CP001510.1	1290548	T<->C	Homo	+	GTG<->GCG	V<->A	Nonsynonymous	0	1	MexAM1_META1p1235	1289977	1291413	--
CP001510.1	1290549	G<->C	Homo	+	GTG<->GTC	V<->V	Synonymous	1	0	MexAM1_META1p1235	1289977	1291413	--
CP001510.1	1290556	A<->G	Homo	+	ACG<->GCG	T<->A	Nonsynonymous	0	1	MexAM1_META1p1235	1289977	1291413	--
CP001510.1	1290557	C<->T	Homo	+	ACG<->ATG	T<->M	Nonsynonymous	0	1	MexAM1_META1p1235	1289977	1291413	--
CP001510.1	1290563	C<->G	Homo	+	ACC<->AGC	T<->S	Nonsynonymous	0	1	MexAM1_META1p1235	1289977	1291413	--
CP001510.1	1290566	A<->G	Homo	+	CAC<->CGC	H<->R	Nonsynonymous	0	1	MexAM1_META1p1235	1289977	1291413	--
CP001510.1	1290568	A<->G	Homo	+	ACC<->GCC	T<->A	Nonsynonymous	0	1	MexAM1_META1p1235	1289977	1291413	--
CP001510.1	1290569	C<->A	Homo	+	ACC<->AAC	T<->N	Nonsynonymous	0	1	MexAM1_META1p1235	1289977	1291413	--
CP001510.1	1290570	C<->G	Homo	+	ACC<->ACG	T<->T	Synonymous	1	0	MexAM1_META1p1235	1289977	1291413	--
CP001510.1	1290582	C<->G	Homo	+	CGC<->CGG	R<->R	Synonymous	1	0	MexAM1_META1p1235	1289977	1291413	--
CP001510.1	1290583	G<->A	Homo	+	GTG<->ATG	V<->M	Nonsynonymous	0	1	MexAM1_META1p1235	1289977	1291413	--
CP001510.1	1290585	G<->C	Homo	+	GTG<->GTC	V<->V	Synonymous	1	0	MexAM1_META1p1235	1289977	1291413	--
CP001510.1	1290618	C<->G	Homo	+	GCC<->GCG	A<->A	Synonymous	1	0	MexAM1_META1p1235	1289977	1291413	--
CP001510.1	1290624	A<->G	Homo	+	ACA<->ACG	T<->T	Synonymous	1	0	MexAM1_META1p1235	1289977	1291413	--
CP001510.1	1290627	G<->C	Homo	+	CCG<->CCC	P<->P	Synonymous	1	0	MexAM1_META1p1235	1289977	1291413	--
CP001510.1	1290648	G<->C	Homo	+	TTG<->TTC	L<->F	Nonsynonymous	0	1	MexAM1_META1p1235	1289977	1291413	--
CP001510.1	1290660	T<->C	Homo	+	GAT<->GAC	D<->D	Synonymous	1	0	MexAM1_META1p1235	1289977	1291413	--
CP001510.1	1290667	A<->C	Homo	+	AGG<->CGG	R<->R	Synonymous	1	0	MexAM1_META1p1235	1289977	1291413	--
CP001510.1	1290669	G<->C	Homo	+	AGG<->AGC	R<->S	Nonsynonymous	0	1	MexAM1_META1p1235	1289977	1291413	--
CP001510.1	1290670	A<->G	Homo	+	ACC<->GCC	T<->A	Nonsynonymous	0	1	MexAM1_META1p1235	1289977	1291413	--
CP001510.1	1290671	C<->T	Homo	+	ACC<->ATC	T<->I	Nonsynonymous	0	1	MexAM1_META1p1235	1289977	1291413	--
CP001510.1	1290681	T<->C	Homo	+	TTT<->TTC	F<->F	Synonymous	1	0	MexAM1_META1p1235	1289977	1291413	--
CP001510.1	1290682	T<->G	Homo	+	TCG<->GCG	S<->A	Nonsynonymous	0	1	MexAM1_META1p1235	1289977	1291413	--
CP001510.1	1290683	C<->A	Homo	+	TCG<->TAG	S<->*	Premature_stop	0	1	MexAM1_META1p1235	1289977	1291413	--
CP001510.1	1290687	G<->A	Homo	+	GCG<->GCA	A<->A	Synonymous	1	0	MexAM1_META1p1235	1289977	1291413	--
CP001510.1	1290696	C<->G	Homo	+	CCC<->CCG	P<->P	Synonymous	1	0	MexAM1_META1p1235	1289977	1291413	--
CP001510.1	1290700	G<->A	Homo	+	GCG<->ACG	A<->T	Nonsynonymous	0	1	MexAM1_META1p1235	1289977	1291413	--
CP001510.1	1290701	C<->A	Homo	+	GCG<->GAG	A<->E	Nonsynonymous	0	1	MexAM1_META1p1235	1289977	1291413	--
CP001510.1	1290703	C<->G	Homo	+	CCT<->GCT	P<->A	Nonsynonymous	0	1	MexAM1_META1p1235	1289977	1291413	--
CP001510.1	1290705	T<->G	Homo	+	CCT<->CCG	P<->P	Synonymous	1	0	MexAM1_META1p1235	1289977	1291413	--
CP001510.1	1290708	G<->C	Homo	+	CTG<->CTC	L<->L	Synonymous	1	0	MexAM1_META1p1235	1289977	1291413	--
CP001510.1	1290726	G<->A	Homo	+	GGG<->GGA	G<->G	Synonymous	1	0	MexAM1_META1p1235	1289977	1291413	--
CP001510.1	1290754	T<->G	Homo	+	TCG<->GCG	S<->A	Nonsynonymous	0	1	MexAM1_META1p1235	1289977	1291413	--
CP001510.1	1290759	C<->G	Homo	+	ACC<->ACG	T<->T	Synonymous	1	0	MexAM1_META1p1235	1289977	1291413	--
CP001510.1	1290768	C<->G	Homo	+	GGC<->GGG	G<->G	Synonymous	1	0	MexAM1_META1p1235	1289977	1291413	--
CP001510.1	1290804	G<->A	Homo	+	CAG<->CAA	Q<->Q	Synonymous	1	0	MexAM1_META1p1235	1289977	1291413	--
CP001510.1	1290807	C<->G	Homo	+	GTC<->GTG	V<->V	Synonymous	1	0	MexAM1_META1p1235	1289977	1291413	--
CP001510.1	1290825	G<->C	Homo	+	GAG<->GAC	E<->D	Nonsynonymous	0	1	MexAM1_META1p1235	1289977	1291413	--
CP001510.1	1290832	A<->T	Homo	+	ACC<->TCC	T<->S	Nonsynonymous	0	1	MexAM1_META1p1235	1289977	1291413	--
CP001510.1	1290834	C<->G	Homo	+	ACC<->ACG	T<->T	Synonymous	1	0	MexAM1_META1p1235	1289977	1291413	--
CP001510.1	1290843	C<->G	Homo	+	GCC<->GCG	A<->A	Synonymous	1	0	MexAM1_META1p1235	1289977	1291413	--
CP001510.1	1290846	C<->G	Homo	+	ACC<->ACG	T<->T	Synonymous	1	0	MexAM1_META1p1235	1289977	1291413	--
CP001510.1	1290849	C<->T	Homo	+	ATC<->ATT	I<->I	Synonymous	1	0	MexAM1_META1p1235	1289977	1291413	--
CP001510.1	1290852	G<->C	Homo	+	CCG<->CCC	P<->P	Synonymous	1	0	MexAM1_META1p1235	1289977	1291413	--
CP001510.1	1290861	C<->G	Homo	+	GCC<->GCG	A<->A	Synonymous	1	0	MexAM1_META1p1235	1289977	1291413	--
CP001510.1	1290864	G<->C	Homo	+	CTG<->CTC	L<->L	Synonymous	1	0	MexAM1_META1p1235	1289977	1291413	--
CP001510.1	1290873	G<->C	Homo	+	GGG<->GGC	G<->G	Synonymous	1	0	MexAM1_META1p1235	1289977	1291413	--
CP001510.1	1290891	C<->T	Homo	+	GAC<->GAT	D<->D	Synonymous	1	0	MexAM1_META1p1235	1289977	1291413	--
CP001510.1	1290894	C<->T	Homo	+	GGC<->GGT	G<->G	Synonymous	1	0	MexAM1_META1p1235	1289977	1291413	--
CP001510.1	1290895	A<->T	Homo	+	AGC<->TGC	S<->C	Nonsynonymous	0	1	MexAM1_META1p1235	1289977	1291413	--
CP001510.1	1290896	G<->C	Homo	+	AGC<->ACC	S<->T	Nonsynonymous	0	1	MexAM1_META1p1235	1289977	1291413	--
CP001510.1	1290897	C<->G	Homo	+	AGC<->AGG	S<->R	Nonsynonymous	0	1	MexAM1_META1p1235	1289977	1291413	--
CP001510.1	1290900	C<->G	Homo	+	CGC<->CGG	R<->R	Synonymous	1	0	MexAM1_META1p1235	1289977	1291413	--
CP001510.1	1290901	G<->A	Homo	+	GTC<->ATC	V<->I	Nonsynonymous	0	1	MexAM1_META1p1235	1289977	1291413	--
CP001510.1	1290921	C<->T	Homo	+	AAC<->AAT	N<->N	Synonymous	1	0	MexAM1_META1p1235	1289977	1291413	--
CP001510.1	1290928	A<->G	Homo	+	AAG<->GAG	K<->E	Nonsynonymous	0	1	MexAM1_META1p1235	1289977	1291413	--
CP001510.1	1290929	A<->C	Homo	+	AAG<->ACG	K<->T	Nonsynonymous	0	1	MexAM1_META1p1235	1289977	1291413	--
CP001510.1	1290932	C<->T	Homo	+	GCG<->GTG	A<->V	Nonsynonymous	0	1	MexAM1_META1p1235	1289977	1291413	--
CP001510.1	1290933	G<->C	Homo	+	GCG<->GCC	A<->A	Synonymous	1	0	MexAM1_META1p1235	1289977	1291413	--
CP001510.1	1290952	T<->G	Homo	+	TCG<->GCG	S<->A	Nonsynonymous	0	1	MexAM1_META1p1235	1289977	1291413	--
CP001510.1	1290958	A<->G	Homo	+	ACC<->GCC	T<->A	Nonsynonymous	0	1	MexAM1_META1p1235	1289977	1291413	--
CP001510.1	1290960	C<->G	Homo	+	ACC<->ACG	T<->T	Synonymous	1	0	MexAM1_META1p1235	1289977	1291413	--
CP001510.1	1290970	G<->A	Homo	+	GAG<->AAG	E<->K	Nonsynonymous	0	1	MexAM1_META1p1235	1289977	1291413	--
CP001510.1	1290971	A<->C	Homo	+	GAG<->GCG	E<->A	Nonsynonymous	0	1	MexAM1_META1p1235	1289977	1291413	--
CP001510.1	1290972	G<->C	Homo	+	GAG<->GAC	E<->D	Nonsynonymous	0	1	MexAM1_META1p1235	1289977	1291413	--
CP001510.1	1290973	G<->A	Homo	+	GTG<->ATG	V<->M	Nonsynonymous	0	1	MexAM1_META1p1235	1289977	1291413	--
CP001510.1	1290975	G<->C	Homo	+	GTG<->GTC	V<->V	Synonymous	1	0	MexAM1_META1p1235	1289977	1291413	--
CP001510.1	1290990	A<->G	Homo	+	GGA<->GGG	G<->G	Synonymous	1	0	MexAM1_META1p1235	1289977	1291413	--
CP001510.1	1290999	C<->G	Homo	+	GGC<->GGG	G<->G	Synonymous	1	0	MexAM1_META1p1235	1289977	1291413	--
CP001510.1	1291015	A<->G	Homo	+	AAC<->GAC	N<->D	Nonsynonymous	0	1	MexAM1_META1p1235	1289977	1291413	--
CP001510.1	1291020	C<->G	Homo	+	GCC<->GCG	A<->A	Synonymous	1	0	MexAM1_META1p1235	1289977	1291413	--
CP001510.1	1291024	C<->T	Homo	+	CCG<->TCG	P<->S	Nonsynonymous	0	1	MexAM1_META1p1235	1289977	1291413	--
CP001510.1	1291032	G<->A	Homo	+	GGG<->GGA	G<->G	Synonymous	1	0	MexAM1_META1p1235	1289977	1291413	--
CP001510.1	1291034	A<->C	Homo	+	GAC<->GCC	D<->A	Nonsynonymous	0	1	MexAM1_META1p1235	1289977	1291413	--
CP001510.1	1291035	C<->G	Homo	+	GAC<->GAG	D<->E	Nonsynonymous	0	1	MexAM1_META1p1235	1289977	1291413	--
CP001510.1	1291038	A<->T	Homo	+	GGA<->GGT	G<->G	Synonymous	1	0	MexAM1_META1p1235	1289977	1291413	--
CP001510.1	1291039	A<->G	Homo	+	AAG<->GAG	K<->E	Nonsynonymous	0	1	MexAM1_META1p1235	1289977	1291413	--
CP001510.1	1291040	A<->C	Homo	+	AAG<->ACG	K<->T	Nonsynonymous	0	1	MexAM1_META1p1235	1289977	1291413	--
CP001510.1	1291043	A<->C	Homo	+	CAG<->CCG	Q<->P	Nonsynonymous	0	1	MexAM1_META1p1235	1289977	1291413	--
CP001510.1	1291065	C<->G	Homo	+	GCC<->GCG	A<->A	Synonymous	1	0	MexAM1_META1p1235	1289977	1291413	--
CP001510.1	1291068	C<->G	Homo	+	GCC<->GCG	A<->A	Synonymous	1	0	MexAM1_META1p1235	1289977	1291413	--
CP001510.1	1291072	A<->C	Homo	+	AAG<->CAG	K<->Q	Nonsynonymous	0	1	MexAM1_META1p1235	1289977	1291413	--
CP001510.1	1291075	A<->T	Homo	+	ACC<->TCC	T<->S	Nonsynonymous	0	1	MexAM1_META1p1235	1289977	1291413	--
CP001510.1	1291077	C<->G	Homo	+	ACC<->ACG	T<->T	Synonymous	1	0	MexAM1_META1p1235	1289977	1291413	--
CP001510.1	1291081	G<->A	Homo	+	GTG<->ATG	V<->M	Nonsynonymous	0	1	MexAM1_META1p1235	1289977	1291413	--
CP001510.1	1291082	T<->C	Homo	+	GTG<->GCG	V<->A	Nonsynonymous	0	1	MexAM1_META1p1235	1289977	1291413	--
CP001510.1	1291092	C<->G	Homo	+	CTC<->CTG	L<->L	Synonymous	1	0	MexAM1_META1p1235	1289977	1291413	--
CP001510.1	1291101	C<->G	Homo	+	ACC<->ACG	T<->T	Synonymous	1	0	MexAM1_META1p1235	1289977	1291413	--
CP001510.1	1291111	C<->G	Homo	+	CCG<->GCG	P<->A	Nonsynonymous	0	1	MexAM1_META1p1235	1289977	1291413	--
CP001510.1	1291116	G<->C	Homo	+	GCG<->GCC	A<->A	Synonymous	1	0	MexAM1_META1p1235	1289977	1291413	--
CP001510.1	1291122	A<->G	Homo	+	CAA<->CAG	Q<->Q	Synonymous	1	0	MexAM1_META1p1235	1289977	1291413	--
CP001510.1	1291125	G<->C	Homo	+	GTG<->GTC	V<->V	Synonymous	1	0	MexAM1_META1p1235	1289977	1291413	--
CP001510.1	1291128	C<->G	Homo	+	ACC<->ACG	T<->T	Synonymous	1	0	MexAM1_META1p1235	1289977	1291413	--
CP001510.1	1291131	C<->G	Homo	+	CTC<->CTG	L<->L	Synonymous	1	0	MexAM1_META1p1235	1289977	1291413	--
CP001510.1	1291140	A<->G	Homo	+	CAA<->CAG	Q<->Q	Synonymous	1	0	MexAM1_META1p1235	1289977	1291413	--
CP001510.1	1291155	G<->C	Homo	+	ACG<->ACC	T<->T	Synonymous	1	0	MexAM1_META1p1235	1289977	1291413	--
CP001510.1	1291164	C<->G	Homo	+	GCC<->GCG	A<->A	Synonymous	1	0	MexAM1_META1p1235	1289977	1291413	--
CP001510.1	1291170	C<->G	Homo	+	GTC<->GTG	V<->V	Synonymous	1	0	MexAM1_META1p1235	1289977	1291413	--
CP001510.1	1291176	A<->C	Homo	+	GGA<->GGC	G<->G	Synonymous	1	0	MexAM1_META1p1235	1289977	1291413	--
CP001510.1	1291181	C<->G	Homo	+	CCC<->CGC	P<->R	Nonsynonymous	0	1	MexAM1_META1p1235	1289977	1291413	--
CP001510.1	1291190	T<->A	Homo	+	ATG<->AAG	M<->K	Nonsynonymous	0	1	MexAM1_META1p1235	1289977	1291413	--
CP001510.1	1291194	G<->C	Homo	+	CCG<->CCC	P<->P	Synonymous	1	0	MexAM1_META1p1235	1289977	1291413	--
CP001510.1	1291196	T<->A	Homo	+	TTC<->TAC	F<->Y	Nonsynonymous	0	1	MexAM1_META1p1235	1289977	1291413	--
CP001510.1	1291206	G<->C	Homo	+	GCG<->GCC	A<->A	Synonymous	1	0	MexAM1_META1p1235	1289977	1291413	--
CP001510.1	1291210	G<->T	Homo	+	GCC<->TCC	A<->S	Nonsynonymous	0	1	MexAM1_META1p1235	1289977	1291413	--
CP001510.1	1291212	C<->G	Homo	+	GCC<->GCG	A<->A	Synonymous	1	0	MexAM1_META1p1235	1289977	1291413	--
CP001510.1	1291227	G<->C	Homo	+	GGG<->GGC	G<->G	Synonymous	1	0	MexAM1_META1p1235	1289977	1291413	--
CP001510.1	1291248	C<->G	Homo	+	CTC<->CTG	L<->L	Synonymous	1	0	MexAM1_META1p1235	1289977	1291413	--
CP001510.1	1291263	C<->G	Homo	+	ACC<->ACG	T<->T	Synonymous	1	0	MexAM1_META1p1235	1289977	1291413	--
CP001510.1	1291272	C<->G	Homo	+	GCC<->GCG	A<->A	Synonymous	1	0	MexAM1_META1p1235	1289977	1291413	--
CP001510.1	1291293	G<->C	Homo	+	GCG<->GCC	A<->A	Synonymous	1	0	MexAM1_META1p1235	1289977	1291413	--
CP001510.1	1291294	A<->G	Homo	+	ATC<->GTC	I<->V	Nonsynonymous	0	1	MexAM1_META1p1235	1289977	1291413	--
CP001510.1	1291296	C<->G	Homo	+	ATC<->ATG	I<->M	Nonsynonymous	0	1	MexAM1_META1p1235	1289977	1291413	--
CP001510.1	1291308	C<->G	Homo	+	CGC<->CGG	R<->R	Synonymous	1	0	MexAM1_META1p1235	1289977	1291413	--
CP001510.1	1293072	G<->C	Homo	-	ACG<->ACC	T<->T	Synonymous	1	0	MexAM1_META1p1237	1293030	1294511	--
CP001510.1	1293075	A<->C	Homo	-	GGA<->GGC	G<->G	Synonymous	1	0	MexAM1_META1p1237	1293030	1294511	--
CP001510.1	1293080	G<->C	Homo	-	GTC<->CTC	V<->L	Nonsynonymous	0	1	MexAM1_META1p1237	1293030	1294511	--
CP001510.1	1293081	C<->G	Homo	-	CGC<->CGG	R<->R	Synonymous	1	0	MexAM1_META1p1237	1293030	1294511	--
CP001510.1	1293096	G<->C	Homo	-	GCG<->GCC	A<->A	Synonymous	1	0	MexAM1_META1p1237	1293030	1294511	--
CP001510.1	1293102	G<->C	Homo	-	GCG<->GCC	A<->A	Synonymous	1	0	MexAM1_META1p1237	1293030	1294511	--
CP001510.1	1293119	G<->A	Homo	-	GTC<->ATC	V<->I	Nonsynonymous	0	1	MexAM1_META1p1237	1293030	1294511	--
CP001510.1	1293123	C<->G	Homo	-	GAC<->GAG	D<->E	Nonsynonymous	0	1	MexAM1_META1p1237	1293030	1294511	--
CP001510.1	1293131	T<->C	Homo	-	TCG<->CCG	S<->P	Nonsynonymous	0	1	MexAM1_META1p1237	1293030	1294511	--
CP001510.1	1293138	C<->G	Homo	-	CAC<->CAG	H<->Q	Nonsynonymous	0	1	MexAM1_META1p1237	1293030	1294511	--
CP001510.1	1293144	C<->G	Homo	-	CGC<->CGG	R<->R	Synonymous	1	0	MexAM1_META1p1237	1293030	1294511	--
CP001510.1	1293153	G<->C	Homo	-	CTG<->CTC	L<->L	Synonymous	1	0	MexAM1_META1p1237	1293030	1294511	--
CP001510.1	1293156	C<->G	Homo	-	GTC<->GTG	V<->V	Synonymous	1	0	MexAM1_META1p1237	1293030	1294511	--
CP001510.1	1293171	C<->G	Homo	-	GCC<->GCG	A<->A	Synonymous	1	0	MexAM1_META1p1237	1293030	1294511	--
CP001510.1	1293179	A<->G	Homo	-	ATC<->GTC	I<->V	Nonsynonymous	0	1	MexAM1_META1p1237	1293030	1294511	--
CP001510.1	1293181	C<->G	Homo	-	GCC<->GGC	A<->G	Nonsynonymous	0	1	MexAM1_META1p1237	1293030	1294511	--
CP001510.1	1293182	G<->A	Homo	-	GCC<->ACC	A<->T	Nonsynonymous	0	1	MexAM1_META1p1237	1293030	1294511	--
CP001510.1	1293183	G<->C	Homo	-	TCG<->TCC	S<->S	Synonymous	1	0	MexAM1_META1p1237	1293030	1294511	--
CP001510.1	1293185	T<->A	Homo	-	TCG<->ACG	S<->T	Nonsynonymous	0	1	MexAM1_META1p1237	1293030	1294511	--
CP001510.1	1293188	A<->G	Homo	-	ATC<->GTC	I<->V	Nonsynonymous	0	1	MexAM1_META1p1237	1293030	1294511	--
CP001510.1	1293198	T<->C	Homo	-	CAT<->CAC	H<->H	Synonymous	1	0	MexAM1_META1p1237	1293030	1294511	--
CP001510.1	1293204	G<->C	Homo	-	GCG<->GCC	A<->A	Synonymous	1	0	MexAM1_META1p1237	1293030	1294511	--
CP001510.1	1293209	T<->A	Homo	-	TCG<->ACG	S<->T	Nonsynonymous	0	1	MexAM1_META1p1237	1293030	1294511	--
CP001510.1	1293218	A<->C	Homo	-	ATC<->CTC	I<->L	Nonsynonymous	0	1	MexAM1_META1p1237	1293030	1294511	--
CP001510.1	1293226	C<->G	Homo	-	GCC<->GGC	A<->G	Nonsynonymous	0	1	MexAM1_META1p1237	1293030	1294511	--
CP001510.1	1293229	A<->G	Homo	-	AAG<->AGG	K<->R	Nonsynonymous	0	1	MexAM1_META1p1237	1293030	1294511	--
CP001510.1	1293230	A<->C	Homo	-	AAG<->CAG	K<->Q	Nonsynonymous	0	1	MexAM1_META1p1237	1293030	1294511	--
CP001510.1	1293234	C<->T	Homo	-	GCC<->GCT	A<->A	Synonymous	1	0	MexAM1_META1p1237	1293030	1294511	--
CP001510.1	1293235	C<->A	Homo	-	GCC<->GAC	A<->D	Nonsynonymous	0	1	MexAM1_META1p1237	1293030	1294511	--
CP001510.1	1293237	A<->G	Homo	-	GAA<->GAG	E<->E	Synonymous	1	0	MexAM1_META1p1237	1293030	1294511	--
CP001510.1	1293246	T<->C	Homo	-	TTT<->TTC	F<->F	Synonymous	1	0	MexAM1_META1p1237	1293030	1294511	--
CP001510.1	1293255	G<->C	Homo	-	GCG<->GCC	A<->A	Synonymous	1	0	MexAM1_META1p1237	1293030	1294511	--
CP001510.1	1293258	G<->C	Homo	-	GCG<->GCC	A<->A	Synonymous	1	0	MexAM1_META1p1237	1293030	1294511	--
CP001510.1	1293260	G<->T	Homo	-	GCG<->TCG	A<->S	Nonsynonymous	0	1	MexAM1_META1p1237	1293030	1294511	--
CP001510.1	1293276	G<->C	Homo	-	ACG<->ACC	T<->T	Synonymous	1	0	MexAM1_META1p1237	1293030	1294511	--
CP001510.1	1293298	C<->T	Homo	-	ACC<->ATC	T<->I	Nonsynonymous	0	1	MexAM1_META1p1237	1293030	1294511	--
CP001510.1	1293300	C<->G	Homo	-	GTC<->GTG	V<->V	Synonymous	1	0	MexAM1_META1p1237	1293030	1294511	--
CP001510.1	1293304	G<->A	Homo	-	CGG<->CAG	R<->Q	Nonsynonymous	0	1	MexAM1_META1p1237	1293030	1294511	--
CP001510.1	1293305	C<->A	Homo	-	CGG<->AGG	R<->R	Synonymous	1	0	MexAM1_META1p1237	1293030	1294511	--
CP001510.1	1293321	T<->C	Homo	-	GGT<->GGC	G<->G	Synonymous	1	0	MexAM1_META1p1237	1293030	1294511	--
CP001510.1	1293322	G<->C	Homo	-	GGT<->GCT	G<->A	Nonsynonymous	0	1	MexAM1_META1p1237	1293030	1294511	--
CP001510.1	1293328	G<->A	Homo	-	GGC<->GAC	G<->D	Nonsynonymous	0	1	MexAM1_META1p1237	1293030	1294511	--
CP001510.1	1293336	G<->C	Homo	-	TCG<->TCC	S<->S	Synonymous	1	0	MexAM1_META1p1237	1293030	1294511	--
CP001510.1	1293342	G<->C	Homo	-	GTG<->GTC	V<->V	Synonymous	1	0	MexAM1_META1p1237	1293030	1294511	--
CP001510.1	1293345	G<->T	Homo	-	GCG<->GCT	A<->A	Synonymous	1	0	MexAM1_META1p1237	1293030	1294511	--
CP001510.1	1293346	C<->G	Homo	-	GCG<->GGG	A<->G	Nonsynonymous	0	1	MexAM1_META1p1237	1293030	1294511	--
CP001510.1	1293357	G<->C	Homo	-	ACG<->ACC	T<->T	Synonymous	1	0	MexAM1_META1p1237	1293030	1294511	--
CP001510.1	1293360	G<->C	Homo	-	GTG<->GTC	V<->V	Synonymous	1	0	MexAM1_META1p1237	1293030	1294511	--
CP001510.1	1293378	G<->C	Homo	-	CTG<->CTC	L<->L	Synonymous	1	0	MexAM1_META1p1237	1293030	1294511	--
CP001510.1	1293381	G<->C	Homo	-	GGG<->GGC	G<->G	Synonymous	1	0	MexAM1_META1p1237	1293030	1294511	--
CP001510.1	1293387	G<->C	Homo	-	CTG<->CTC	L<->L	Synonymous	1	0	MexAM1_META1p1237	1293030	1294511	--
CP001510.1	1293393	C<->G	Homo	-	GTC<->GTG	V<->V	Synonymous	1	0	MexAM1_META1p1237	1293030	1294511	--
CP001510.1	1293396	C<->G	Homo	-	GGC<->GGG	G<->G	Synonymous	1	0	MexAM1_META1p1237	1293030	1294511	--
CP001510.1	1293402	A<->G	Homo	-	CTA<->CTG	L<->L	Synonymous	1	0	MexAM1_META1p1237	1293030	1294511	--
CP001510.1	1293429	G<->C	Homo	-	GCG<->GCC	A<->A	Synonymous	1	0	MexAM1_META1p1237	1293030	1294511	--
CP001510.1	1293431	G<->A	Homo	-	GCG<->ACG	A<->T	Nonsynonymous	0	1	MexAM1_META1p1237	1293030	1294511	--
CP001510.1	1293432	C<->G	Homo	-	GTC<->GTG	V<->V	Synonymous	1	0	MexAM1_META1p1237	1293030	1294511	--
CP001510.1	1293435	G<->C	Homo	-	GTG<->GTC	V<->V	Synonymous	1	0	MexAM1_META1p1237	1293030	1294511	--
CP001510.1	1293438	G<->C	Homo	-	GTG<->GTC	V<->V	Synonymous	1	0	MexAM1_META1p1237	1293030	1294511	--
CP001510.1	1293441	C<->G	Homo	-	GCC<->GCG	A<->A	Synonymous	1	0	MexAM1_META1p1237	1293030	1294511	--
CP001510.1	1293442	C<->T	Homo	-	GCC<->GTC	A<->V	Nonsynonymous	0	1	MexAM1_META1p1237	1293030	1294511	--
CP001510.1	1293462	G<->C	Homo	-	GTG<->GTC	V<->V	Synonymous	1	0	MexAM1_META1p1237	1293030	1294511	--
CP001510.1	1293464	G<->T	Homo	-	GTG<->TTG	V<->L	Nonsynonymous	0	1	MexAM1_META1p1237	1293030	1294511	--
CP001510.1	1293473	G<->T	Homo	-	GCG<->TCG	A<->S	Nonsynonymous	0	1	MexAM1_META1p1237	1293030	1294511	--
CP001510.1	1293480	C<->T	Homo	-	CAC<->CAT	H<->H	Synonymous	1	0	MexAM1_META1p1237	1293030	1294511	--
CP001510.1	1293486	C<->A	Homo	-	GTC<->GTA	V<->V	Synonymous	1	0	MexAM1_META1p1237	1293030	1294511	--
CP001510.1	1293492	G<->C	Homo	-	ACG<->ACC	T<->T	Synonymous	1	0	MexAM1_META1p1237	1293030	1294511	--
CP001510.1	1293498	G<->C	Homo	-	CTG<->CTC	L<->L	Synonymous	1	0	MexAM1_META1p1237	1293030	1294511	--
CP001510.1	1293500	C<->T	Homo	-	CTG<->TTG	L<->L	Synonymous	1	0	MexAM1_META1p1237	1293030	1294511	--
CP001510.1	1293503	T<->A	Homo	-	TCC<->ACC	S<->T	Nonsynonymous	0	1	MexAM1_META1p1237	1293030	1294511	--
CP001510.1	1293510	A<->G	Homo	-	CAA<->CAG	Q<->Q	Synonymous	1	0	MexAM1_META1p1237	1293030	1294511	--
CP001510.1	1293516	T<->C	Homo	-	ACT<->ACC	T<->T	Synonymous	1	0	MexAM1_META1p1237	1293030	1294511	--
CP001510.1	1293525	G<->A	Homo	-	TCG<->TCA	S<->S	Synonymous	1	0	MexAM1_META1p1237	1293030	1294511	--
CP001510.1	1293540	G<->C	Homo	-	GTG<->GTC	V<->V	Synonymous	1	0	MexAM1_META1p1237	1293030	1294511	--
CP001510.1	1293549	C<->G	Homo	-	CTC<->CTG	L<->L	Synonymous	1	0	MexAM1_META1p1237	1293030	1294511	--
CP001510.1	1293552	G<->C	Homo	-	TCG<->TCC	S<->S	Synonymous	1	0	MexAM1_META1p1237	1293030	1294511	--
CP001510.1	1293554	T<->G	Homo	-	TCG<->GCG	S<->A	Nonsynonymous	0	1	MexAM1_META1p1237	1293030	1294511	--
CP001510.1	1293564	C<->T	Homo	-	ATC<->ATT	I<->I	Synonymous	1	0	MexAM1_META1p1237	1293030	1294511	--
CP001510.1	1293573	C<->G	Homo	-	GTC<->GTG	V<->V	Synonymous	1	0	MexAM1_META1p1237	1293030	1294511	--
CP001510.1	1293585	T<->C	Homo	-	CTT<->CTC	L<->L	Synonymous	1	0	MexAM1_META1p1237	1293030	1294511	--
CP001510.1	1293588	C<->G	Homo	-	GTC<->GTG	V<->V	Synonymous	1	0	MexAM1_META1p1237	1293030	1294511	--
CP001510.1	1293597	G<->A	Homo	-	CTG<->CTA	L<->L	Synonymous	1	0	MexAM1_META1p1237	1293030	1294511	--
CP001510.1	1293615	T<->C	Homo	-	GGT<->GGC	G<->G	Synonymous	1	0	MexAM1_META1p1237	1293030	1294511	--
CP001510.1	1293618	G<->C	Homo	-	TCG<->TCC	S<->S	Synonymous	1	0	MexAM1_META1p1237	1293030	1294511	--
CP001510.1	1293624	A<->G	Homo	-	CTA<->CTG	L<->L	Synonymous	1	0	MexAM1_META1p1237	1293030	1294511	--
CP001510.1	1293629	A<->C	Homo	-	ACC<->CCC	T<->P	Nonsynonymous	0	1	MexAM1_META1p1237	1293030	1294511	--
CP001510.1	1293636	C<->G	Homo	-	CGC<->CGG	R<->R	Synonymous	1	0	MexAM1_META1p1237	1293030	1294511	--
CP001510.1	1293642	C<->G	Homo	-	CGC<->CGG	R<->R	Synonymous	1	0	MexAM1_META1p1237	1293030	1294511	--
CP001510.1	1293645	A<->C	Homo	-	GGA<->GGC	G<->G	Synonymous	1	0	MexAM1_META1p1237	1293030	1294511	--
CP001510.1	1293648	A<->C	Homo	-	GGA<->GGC	G<->G	Synonymous	1	0	MexAM1_META1p1237	1293030	1294511	--
CP001510.1	1293654	G<->C	Homo	-	TCG<->TCC	S<->S	Synonymous	1	0	MexAM1_META1p1237	1293030	1294511	--
CP001510.1	1293666	C<->G	Homo	-	GTC<->GTG	V<->V	Synonymous	1	0	MexAM1_META1p1237	1293030	1294511	--
CP001510.1	1293669	C<->G	Homo	-	TCC<->TCG	S<->S	Synonymous	1	0	MexAM1_META1p1237	1293030	1294511	--
CP001510.1	1293675	A<->C	Homo	-	GGA<->GGC	G<->G	Synonymous	1	0	MexAM1_META1p1237	1293030	1294511	--
CP001510.1	1293702	A<->C	Homo	-	GGA<->GGC	G<->G	Synonymous	1	0	MexAM1_META1p1237	1293030	1294511	--
CP001510.1	1293707	T<->C	Homo	-	TTC<->CTC	F<->L	Nonsynonymous	0	1	MexAM1_META1p1237	1293030	1294511	--
CP001510.1	1293719	A<->G	Homo	-	ACC<->GCC	T<->A	Nonsynonymous	0	1	MexAM1_META1p1237	1293030	1294511	--
CP001510.1	1293729	G<->T	Homo	-	GTG<->GTT	V<->V	Synonymous	1	0	MexAM1_META1p1237	1293030	1294511	--
CP001510.1	1293747	A<->G	Homo	-	GAA<->GAG	E<->E	Synonymous	1	0	MexAM1_META1p1237	1293030	1294511	--
CP001510.1	1293768	G<->A	Homo	-	ACG<->ACA	T<->T	Synonymous	1	0	MexAM1_META1p1237	1293030	1294511	--
CP001510.1	1293771	T<->C	Homo	-	GAT<->GAC	D<->D	Synonymous	1	0	MexAM1_META1p1237	1293030	1294511	--
CP001510.1	1293792	C<->T	Homo	-	GCC<->GCT	A<->A	Synonymous	1	0	MexAM1_META1p1237	1293030	1294511	--
CP001510.1	1293798	G<->C	Homo	-	ACG<->ACC	T<->T	Synonymous	1	0	MexAM1_META1p1237	1293030	1294511	--
CP001510.1	1293810	A<->G	Homo	-	GAA<->GAG	E<->E	Synonymous	1	0	MexAM1_META1p1237	1293030	1294511	--
CP001510.1	1293819	A<->C	Homo	-	GGA<->GGC	G<->G	Synonymous	1	0	MexAM1_META1p1237	1293030	1294511	--
CP001510.1	1293826	C<->T	Homo	-	ACG<->ATG	T<->M	Nonsynonymous	0	1	MexAM1_META1p1237	1293030	1294511	--
CP001510.1	1293831	G<->C	Homo	-	CTG<->CTC	L<->L	Synonymous	1	0	MexAM1_META1p1237	1293030	1294511	--
CP001510.1	1293834	G<->A	Homo	-	ACG<->ACA	T<->T	Synonymous	1	0	MexAM1_META1p1237	1293030	1294511	--
CP001510.1	1293843	C<->G	Homo	-	GTC<->GTG	V<->V	Synonymous	1	0	MexAM1_META1p1237	1293030	1294511	--
CP001510.1	1293849	C<->G	Homo	-	CTC<->CTG	L<->L	Synonymous	1	0	MexAM1_META1p1237	1293030	1294511	--
CP001510.1	1293858	G<->C	Homo	-	TGG<->TGC	W<->C	Nonsynonymous	0	1	MexAM1_META1p1237	1293030	1294511	--
CP001510.1	1293860	T<->C	Homo	-	TGG<->CGG	W<->R	Nonsynonymous	0	1	MexAM1_META1p1237	1293030	1294511	--
CP001510.1	1293861	T<->G	Homo	-	CTT<->CTG	L<->L	Synonymous	1	0	MexAM1_META1p1237	1293030	1294511	--
CP001510.1	1293864	C<->T	Homo	-	ACC<->ACT	T<->T	Synonymous	1	0	MexAM1_META1p1237	1293030	1294511	--
CP001510.1	1293867	T<->G	Homo	-	GAT<->GAG	D<->E	Nonsynonymous	0	1	MexAM1_META1p1237	1293030	1294511	--
CP001510.1	1293870	C<->G	Homo	-	CTC<->CTG	L<->L	Synonymous	1	0	MexAM1_META1p1237	1293030	1294511	--
CP001510.1	1293888	G<->A	Homo	-	CCG<->CCA	P<->P	Synonymous	1	0	MexAM1_META1p1237	1293030	1294511	--
CP001510.1	1293903	G<->C	Homo	-	CCG<->CCC	P<->P	Synonymous	1	0	MexAM1_META1p1237	1293030	1294511	--
CP001510.1	1293924	G<->C	Homo	-	GGG<->GGC	G<->G	Synonymous	1	0	MexAM1_META1p1237	1293030	1294511	--
CP001510.1	1293940	C<->A	Homo	-	ACG<->AAG	T<->K	Nonsynonymous	0	1	MexAM1_META1p1237	1293030	1294511	--
CP001510.1	1293978	C<->G	Homo	-	CTC<->CTG	L<->L	Synonymous	1	0	MexAM1_META1p1237	1293030	1294511	--
CP001510.1	1293981	G<->A	Homo	-	CTG<->CTA	L<->L	Synonymous	1	0	MexAM1_META1p1237	1293030	1294511	--
CP001510.1	1294005	G<->C	Homo	-	CCG<->CCC	P<->P	Synonymous	1	0	MexAM1_META1p1237	1293030	1294511	--
CP001510.1	1294008	G<->A	Homo	-	GTG<->GTA	V<->V	Synonymous	1	0	MexAM1_META1p1237	1293030	1294511	--
CP001510.1	1294020	G<->C	Homo	-	CTG<->CTC	L<->L	Synonymous	1	0	MexAM1_META1p1237	1293030	1294511	--
CP001510.1	1294032	G<->C	Homo	-	GGG<->GGC	G<->G	Synonymous	1	0	MexAM1_META1p1237	1293030	1294511	--
CP001510.1	1294042	C<->T	Homo	-	ACC<->ATC	T<->I	Nonsynonymous	0	1	MexAM1_META1p1237	1293030	1294511	--
CP001510.1	1294046	G<->T	Homo	-	GGC<->TGC	G<->C	Nonsynonymous	0	1	MexAM1_META1p1237	1293030	1294511	--
CP001510.1	1294053	G<->C	Homo	-	GCG<->GCC	A<->A	Synonymous	1	0	MexAM1_META1p1237	1293030	1294511	--
CP001510.1	1294054	C<->T	Homo	-	GCG<->GTG	A<->V	Nonsynonymous	0	1	MexAM1_META1p1237	1293030	1294511	--
CP001510.1	1294056	C<->G	Homo	-	GCC<->GCG	A<->A	Synonymous	1	0	MexAM1_META1p1237	1293030	1294511	--
CP001510.1	1294059	C<->G	Homo	-	ACC<->ACG	T<->T	Synonymous	1	0	MexAM1_META1p1237	1293030	1294511	--
CP001510.1	1294062	G<->A	Homo	-	ATG<->ATA	M<->I	Nonsynonymous	0	1	MexAM1_META1p1237	1293030	1294511	--
CP001510.1	1294065	C<->G	Homo	-	GTC<->GTG	V<->V	Synonymous	1	0	MexAM1_META1p1237	1293030	1294511	--
CP001510.1	1294067	G<->C	Homo	-	GTC<->CTC	V<->L	Nonsynonymous	0	1	MexAM1_META1p1237	1293030	1294511	--
CP001510.1	1294074	G<->C	Homo	-	ACG<->ACC	T<->T	Synonymous	1	0	MexAM1_META1p1237	1293030	1294511	--
CP001510.1	1294086	C<->G	Homo	-	GGC<->GGG	G<->G	Synonymous	1	0	MexAM1_META1p1237	1293030	1294511	--
CP001510.1	1294091	C<->A	Homo	-	CTC<->ATC	L<->I	Nonsynonymous	0	1	MexAM1_META1p1237	1293030	1294511	--
CP001510.1	1294095	G<->A	Homo	-	GAG<->GAA	E<->E	Synonymous	1	0	MexAM1_META1p1237	1293030	1294511	--
CP001510.1	1294110	C<->G	Homo	-	CTC<->CTG	L<->L	Synonymous	1	0	MexAM1_META1p1237	1293030	1294511	--
CP001510.1	1294131	G<->C	Homo	-	GCG<->GCC	A<->A	Synonymous	1	0	MexAM1_META1p1237	1293030	1294511	--
CP001510.1	1294137	C<->G	Homo	-	GTC<->GTG	V<->V	Synonymous	1	0	MexAM1_META1p1237	1293030	1294511	--
CP001510.1	1294143	C<->G	Homo	-	GGC<->GGG	G<->G	Synonymous	1	0	MexAM1_META1p1237	1293030	1294511	--
CP001510.1	1294146	G<->C	Homo	-	ACG<->ACC	T<->T	Synonymous	1	0	MexAM1_META1p1237	1293030	1294511	--
CP001510.1	1294149	C<->G	Homo	-	GTC<->GTG	V<->V	Synonymous	1	0	MexAM1_META1p1237	1293030	1294511	--
CP001510.1	1294152	G<->C	Homo	-	GTG<->GTC	V<->V	Synonymous	1	0	MexAM1_META1p1237	1293030	1294511	--
CP001510.1	1294170	G<->C	Homo	-	CGG<->CGC	R<->R	Synonymous	1	0	MexAM1_META1p1237	1293030	1294511	--
CP001510.1	1294176	C<->G	Homo	-	CTC<->CTG	L<->L	Synonymous	1	0	MexAM1_META1p1237	1293030	1294511	--
CP001510.1	1294185	G<->C	Homo	-	CTG<->CTC	L<->L	Synonymous	1	0	MexAM1_META1p1237	1293030	1294511	--
CP001510.1	1294190	C<->A	Homo	-	CGG<->AGG	R<->R	Synonymous	1	0	MexAM1_META1p1237	1293030	1294511	--
CP001510.1	1294191	G<->C	Homo	-	CTG<->CTC	L<->L	Synonymous	1	0	MexAM1_META1p1237	1293030	1294511	--
CP001510.1	1294194	C<->G	Homo	-	GCC<->GCG	A<->A	Synonymous	1	0	MexAM1_META1p1237	1293030	1294511	--
CP001510.1	1294204	T<->C	Homo	-	GTC<->GCC	V<->A	Nonsynonymous	0	1	MexAM1_META1p1237	1293030	1294511	--
CP001510.1	1294212	G<->C	Homo	-	CTG<->CTC	L<->L	Synonymous	1	0	MexAM1_META1p1237	1293030	1294511	--
CP001510.1	1294218	A<->C	Homo	-	GGA<->GGC	G<->G	Synonymous	1	0	MexAM1_META1p1237	1293030	1294511	--
CP001510.1	1294242	C<->G	Homo	-	CTC<->CTG	L<->L	Synonymous	1	0	MexAM1_META1p1237	1293030	1294511	--
CP001510.1	1294244	C<->T	Homo	-	CTC<->TTC	L<->F	Nonsynonymous	0	1	MexAM1_META1p1237	1293030	1294511	--
CP001510.1	1294245	C<->T	Homo	-	TAC<->TAT	Y<->Y	Synonymous	1	0	MexAM1_META1p1237	1293030	1294511	--
CP001510.1	1294257	C<->T	Homo	-	CAC<->CAT	H<->H	Synonymous	1	0	MexAM1_META1p1237	1293030	1294511	--
CP001510.1	1294260	T<->C	Homo	-	GAT<->GAC	D<->D	Synonymous	1	0	MexAM1_META1p1237	1293030	1294511	--
CP001510.1	1294272	T<->C	Homo	-	GGT<->GGC	G<->G	Synonymous	1	0	MexAM1_META1p1237	1293030	1294511	--
CP001510.1	1294275	C<->G	Homo	-	GTC<->GTG	V<->V	Synonymous	1	0	MexAM1_META1p1237	1293030	1294511	--
CP001510.1	1294281	C<->G	Homo	-	CTC<->CTG	L<->L	Synonymous	1	0	MexAM1_META1p1237	1293030	1294511	--
CP001510.1	1294284	G<->C	Homo	-	CTG<->CTC	L<->L	Synonymous	1	0	MexAM1_META1p1237	1293030	1294511	--
CP001510.1	1294302	C<->G	Homo	-	GCC<->GCG	A<->A	Synonymous	1	0	MexAM1_META1p1237	1293030	1294511	--
CP001510.1	1294308	G<->C	Homo	-	TCG<->TCC	S<->S	Synonymous	1	0	MexAM1_META1p1237	1293030	1294511	--
CP001510.1	1294317	G<->C	Homo	-	GCG<->GCC	A<->A	Synonymous	1	0	MexAM1_META1p1237	1293030	1294511	--
CP001510.1	1294323	T<->G	Homo	-	CGT<->CGG	R<->R	Synonymous	1	0	MexAM1_META1p1237	1293030	1294511	--
CP001510.1	1294326	C<->G	Homo	-	GGC<->GGG	G<->G	Synonymous	1	0	MexAM1_META1p1237	1293030	1294511	--
CP001510.1	1294332	C<->G	Homo	-	GCC<->GCG	A<->A	Synonymous	1	0	MexAM1_META1p1237	1293030	1294511	--
CP001510.1	1294347	G<->C	Homo	-	GTG<->GTC	V<->V	Synonymous	1	0	MexAM1_META1p1237	1293030	1294511	--
CP001510.1	1294362	C<->G	Homo	-	TCC<->TCG	S<->S	Synonymous	1	0	MexAM1_META1p1237	1293030	1294511	--
CP001510.1	1294368	C<->T	Homo	-	TAC<->TAT	Y<->Y	Synonymous	1	0	MexAM1_META1p1237	1293030	1294511	--
CP001510.1	1294404	G<->C	Homo	-	TCG<->TCC	S<->S	Synonymous	1	0	MexAM1_META1p1237	1293030	1294511	--
CP001510.1	1294422	C<->G	Homo	-	CCC<->CCG	P<->P	Synonymous	1	0	MexAM1_META1p1237	1293030	1294511	--
CP001510.1	1294428	G<->C	Homo	-	CTG<->CTC	L<->L	Synonymous	1	0	MexAM1_META1p1237	1293030	1294511	--
CP001510.1	1294434	G<->C	Homo	-	CTG<->CTC	L<->L	Synonymous	1	0	MexAM1_META1p1237	1293030	1294511	--
CP001510.1	1294440	C<->G	Homo	-	GTC<->GTG	V<->V	Synonymous	1	0	MexAM1_META1p1237	1293030	1294511	--
CP001510.1	1294446	G<->C	Homo	-	GCG<->GCC	A<->A	Synonymous	1	0	MexAM1_META1p1237	1293030	1294511	--
CP001510.1	1294452	C<->G	Homo	-	GCC<->GCG	A<->A	Synonymous	1	0	MexAM1_META1p1237	1293030	1294511	--
CP001510.1	1294458	C<->G	Homo	-	CTC<->CTG	L<->L	Synonymous	1	0	MexAM1_META1p1237	1293030	1294511	--
CP001510.1	1294460	C<->T	Homo	-	CTC<->TTC	L<->F	Nonsynonymous	0	1	MexAM1_META1p1237	1293030	1294511	--
CP001510.1	1294464	T<->C	Homo	-	CGT<->CGC	R<->R	Synonymous	1	0	MexAM1_META1p1237	1293030	1294511	--
CP001510.1	1294485	A<->G	Homo	-	GAA<->GAG	E<->E	Synonymous	1	0	MexAM1_META1p1237	1293030	1294511	--
CP001510.1	1294494	C<->A	Homo	-	CTC<->CTA	L<->L	Synonymous	1	0	MexAM1_META1p1237	1293030	1294511	--
CP001510.1	1294497	T<->C	Homo	-	CAT<->CAC	H<->H	Synonymous	1	0	MexAM1_META1p1237	1293030	1294511	--
CP001510.1	1294500	A<->C	Homo	-	GCA<->GCC	A<->A	Synonymous	1	0	MexAM1_META1p1237	1293030	1294511	--
CP001510.1	1294501	C<->T	Homo	-	GCA<->GTA	A<->V	Nonsynonymous	0	1	MexAM1_META1p1237	1293030	1294511	--
CP001510.1	1294506	A<->T	Homo	-	AAA<->AAT	K<->N	Nonsynonymous	0	1	MexAM1_META1p1237	1293030	1294511	--
CP001510.1	1294508	A<->G	Homo	-	AAA<->GAA	K<->E	Nonsynonymous	0	1	MexAM1_META1p1237	1293030	1294511	--
CP001510.1	1318621	T<->C	Homo	+	CCT<->CCC	P<->P	Synonymous	1	0	MexAM1_META1p1264	1317995	1319083	--
CP001510.1	1324939	C<->T	Homo	+	CTG<->TTG	L<->L	Synonymous	1	0	MexAM1_META1p1269	1323415	1325142	--
CP001510.1	1329188	G<->A	Homo	+	CCG<->CCA	P<->P	Synonymous	1	0	MexAM1_META1p1273	1328724	1329449	--
CP001510.1	1330108	G<->A	Homo	+	GAG<->GAA	E<->E	Synonymous	1	0	MexAM1_META1p1274	1329446	1330798	--
CP001510.1	1330789	G<->C	Homo	+	ACG<->ACC	T<->T	Synonymous	1	0	MexAM1_META1p1274	1329446	1330798	--
CP001510.1	1333730	A<->G	Homo	-	ACA<->ACG	T<->T	Synonymous	1	0	MexAM1_META1p1280	1333670	1335145	--
CP001510.1	1335010	T<->C	Homo	-	TCC<->CCC	S<->P	Nonsynonymous	0	1	MexAM1_META1p1280	1333670	1335145	--
CP001510.1	1336340	C<->T	Homo	+	GGC<->GGT	G<->G	Synonymous	1	0	MexAM1_META1p1282	1336065	1341383	--
CP001510.1	1349967	T<->G	Homo	-	TTC<->GTC	F<->V	Nonsynonymous	0	1	MexAM1_META1p1290	1349419	1350432	--
CP001510.1	1362668	C<->T	Homo	-	CCG<->CTG	P<->L	Nonsynonymous	0	1	MexAM1_META1p1305	1362319	1366227	--
CP001510.1	1364744	G<->A	Homo	-	TGG<->TAG	W<->*	Premature_stop	0	1	MexAM1_META1p1305	1362319	1366227	--
CP001510.1	1367090	G<->C	Homo	-	GTG<->CTG	V<->L	Nonsynonymous	0	1	MexAM1_META1p1307	1366752	1367645	--
CP001510.1	1367534	C<->T	Homo	-	CAC<->TAC	H<->Y	Nonsynonymous	0	1	MexAM1_META1p1307	1366752	1367645	--
CP001510.1	1369170	A<->G	Homo	-	GCA<->GCG	A<->A	Synonymous	1	0	MexAM1_META1p1311	1369161	1369493	--
CP001510.1	1369270	G<->A	Homo	-	GGC<->GAC	G<->D	Nonsynonymous	0	1	MexAM1_META1p1311	1369161	1369493	--
CP001510.1	1373269	G<->T	Homo	-	ATG<->ATT	M<->I	Nonsynonymous	0	1	MexAM1_META1p1318	1373074	1374339	--
CP001510.1	1374177	A<->G	Homo	-	ACG<->GCG	T<->A	Nonsynonymous	0	1	MexAM1_META1p1318	1373074	1374339	--
CP001510.1	1375069	T<->C	Homo	-	TCC<->CCC	S<->P	Nonsynonymous	0	1	MexAM1_META1p1320	1374902	1376074	--
CP001510.1	1388337	C<->T	Homo	-	CTC<->CTT	L<->L	Synonymous	1	0	MexAM1_META1p1333	1388250	1388432	--
CP001510.1	1388374	G<->A	Homo	-	CGC<->CAC	R<->H	Nonsynonymous	0	1	MexAM1_META1p1333	1388250	1388432	--
CP001510.1	1414945	G<->A	Homo	-	GTC<->ATC	V<->I	Nonsynonymous	0	1	MexAM1_META1p1358	1414745	1414996	--
CP001510.1	1415501	T<->G	Homo	-	CCT<->CCG	P<->P	Synonymous	1	0	MexAM1_META1p1359	1415120	1416577	--
CP001510.1	1419061	T<->C	Homo	-	GCT<->GCC	A<->A	Synonymous	1	0	MexAM1_META1p1361	1417678	1419207	--
CP001510.1	1434900	C<->A	Homo	+	CAC<->CAA	H<->Q	Nonsynonymous	0	1	MexAM1_META1p1375	1434601	1435056	--
CP001510.1	1444934	C<->T	Homo	+	CCG<->CTG	P<->L	Nonsynonymous	0	1	MexAM1_META1p1386	1444831	1445280	--
CP001510.1	1445272	G<->T	Homo	+	GGT<->TGT	G<->C	Nonsynonymous	0	1	MexAM1_META1p1386	1444831	1445280	--
CP001510.1	1445272	G<->T	Homo	+	CCG<->CCT	P<->P	Synonymous	1	0	MexAM1_META1p1387	1445261	1445713	--
CP001510.1	1449876	T<->C	Homo	-	TAT<->TAC	Y<->Y	Synonymous	1	0	MexAM1_META1p1392	1449579	1450091	--
CP001510.1	1453379	C<->T	Homo	+	CGG<->TGG	R<->W	Nonsynonymous	0	1	MexAM1_META1p1393	1450397	1453813	--
CP001510.1	1459793	T<->C	Homo	-	TCT<->TCC	S<->S	Synonymous	1	0	MexAM1_META1p1401	1459529	1461181	--
CP001510.1	1467615	C<->T	Homo	-	GCC<->GTC	A<->V	Nonsynonymous	0	1	MexAM1_META1p1406	1466114	1467697	--
CP001510.1	1473472	A<->G	Homo	+	TCA<->TCG	S<->S	Synonymous	1	0	MexAM1_META1p1411	1473389	1474087	--
CP001510.1	1473818	G<->A	Homo	+	GAG<->AAG	E<->K	Nonsynonymous	0	1	MexAM1_META1p1411	1473389	1474087	--
CP001510.1	1473947	A<->G	Homo	+	AGC<->GGC	S<->G	Nonsynonymous	0	1	MexAM1_META1p1411	1473389	1474087	--
CP001510.1	1477538	G<->A	Homo	+	GGA<->AGA	G<->R	Nonsynonymous	0	1	MexAM1_META1p1417	1477085	1477618	--
CP001510.1	1483195	C<->A	Homo	+	GGC<->GGA	G<->G	Synonymous	1	0	MexAM1_META1p1421	1480952	1483699	--
CP001510.1	1488093	C<->A	Homo	+	GCC<->GAC	A<->D	Nonsynonymous	0	1	MexAM1_META1p1427	1487495	1488514	--
CP001510.1	1505189	T<->G	Homo	+	TCG<->GCG	S<->A	Nonsynonymous	0	1	MexAM1_META1p1443	1504967	1505389	--
CP001510.1	1505347	C<->T	Homo	+	GTC<->GTT	V<->V	Synonymous	1	0	MexAM1_META1p1443	1504967	1505389	--
CP001510.1	1509937	C<->A	Homo	-	GCC<->GAC	A<->D	Nonsynonymous	0	1	MexAM1_META1p1449	1509414	1510667	--
CP001510.1	1513896	G<->T	Homo	+	GCG<->GCT	A<->A	Synonymous	1	0	MexAM1_META1p1452	1512772	1513935	--
CP001510.1	1513897	G<->C	Homo	+	GCG<->CCG	A<->P	Nonsynonymous	0	1	MexAM1_META1p1452	1512772	1513935	--
CP001510.1	1515023	T<->C	Homo	+	GTT<->GTC	V<->V	Synonymous	1	0	MexAM1_META1p1454	1514970	1516313	--
CP001510.1	1518045	G<->A	Homo	+	ACG<->ACA	T<->T	Synonymous	1	0	MexAM1_META1p1455	1516588	1518321	--
CP001510.1	1532924	T<->C	Homo	+	GTT<->GTC	V<->V	Synonymous	1	0	MexAM1_META1p1470	1531242	1533869	--
CP001510.1	1535016	C<->A	Homo	+	ACG<->AAG	T<->K	Nonsynonymous	0	1	MexAM1_META1p1471	1533962	1535296	--
CP001510.1	1535138	C<->T	Homo	+	CAT<->TAT	H<->Y	Nonsynonymous	0	1	MexAM1_META1p1471	1533962	1535296	--
CP001510.1	1535970	G<->A	Homo	-	GTG<->GTA	V<->V	Synonymous	1	0	MexAM1_META1p1472	1535310	1536332	--
CP001510.1	1540645	G<->A	Homo	+	GGC<->GAC	G<->D	Nonsynonymous	0	1	MexAM1_META1p1477	1540575	1541471	--
CP001510.1	1540856	C<->T	Homo	+	GGC<->GGT	G<->G	Synonymous	1	0	MexAM1_META1p1477	1540575	1541471	--
CP001510.1	1550978	T<->C	Homo	-	CGT<->CGC	R<->R	Synonymous	1	0	MexAM1_META1p1488	1549706	1551940	--
CP001510.1	1555853	A<->G	Homo	-	AAA<->GAA	K<->E	Nonsynonymous	0	1	MexAM1_META1p1490	1554537	1555856	--
CP001510.1	1560021	A<->G	Homo	+	AAC<->GAC	N<->D	Nonsynonymous	0	1	MexAM1_META1p1494	1559814	1563566	--
CP001510.1	1565947	A<->G	Homo	+	GAG<->GGG	E<->G	Nonsynonymous	0	1	MexAM1_META1p1497	1565346	1566398	--
CP001510.1	1572317	A<->G	Homo	+	AGC<->GGC	S<->G	Nonsynonymous	0	1	MexAM1_META1p1503	1570454	1572346	--
CP001510.1	1578091	C<->T	Homo	-	ATC<->ATT	I<->I	Synonymous	1	0	MexAM1_META1p1513	1577977	1578459	--
CP001510.1	1587623	G<->A	Homo	+	CCG<->CCA	P<->P	Synonymous	1	0	MexAM1_META1p1522	1587315	1587680	--
CP001510.1	1590387	G<->A	Homo	+	AGG<->AAG	R<->K	Nonsynonymous	0	1	MexAM1_META1p1524	1589009	1591432	--
CP001510.1	1591012	T<->C	Homo	+	CAT<->CAC	H<->H	Synonymous	1	0	MexAM1_META1p1524	1589009	1591432	--
CP001510.1	1593829	G<->A	Homo	+	ACG<->ACA	T<->T	Synonymous	1	0	MexAM1_META1p1527	1593374	1594540	--
CP001510.1	1600274	T<->C	Homo	+	ATT<->ATC	I<->I	Synonymous	1	0	MexAM1_META1p1533	1599405	1601024	--
CP001510.1	1617471	A<->G	Homo	+	GAC<->GGC	D<->G	Nonsynonymous	0	1	MexAM1_META1p1544	1616873	1617505	--
CP001510.1	1626719	T<->C	Homo	+	TTG<->TCG	L<->S	Nonsynonymous	0	1	MexAM1_META1p1552	1625788	1627131	--
CP001510.1	1657111	G<->C	Homo	+	ACG<->ACC	T<->T	Synonymous	1	0	MexAM1_META1p1580	1657103	1659487	--
CP001510.1	1657112	G<->A	Homo	+	GTC<->ATC	V<->I	Nonsynonymous	0	1	MexAM1_META1p1580	1657103	1659487	--
CP001510.1	1657117	C<->T	Homo	+	GTC<->GTT	V<->V	Synonymous	1	0	MexAM1_META1p1580	1657103	1659487	--
CP001510.1	1657135	C<->T	Homo	+	GCC<->GCT	A<->A	Synonymous	1	0	MexAM1_META1p1580	1657103	1659487	--
CP001510.1	1657153	C<->T	Homo	+	GTC<->GTT	V<->V	Synonymous	1	0	MexAM1_META1p1580	1657103	1659487	--
CP001510.1	1657162	G<->A	Homo	+	GCG<->GCA	A<->A	Synonymous	1	0	MexAM1_META1p1580	1657103	1659487	--
CP001510.1	1657168	G<->C	Homo	+	GGG<->GGC	G<->G	Synonymous	1	0	MexAM1_META1p1580	1657103	1659487	--
CP001510.1	1657180	C<->G	Homo	+	CTC<->CTG	L<->L	Synonymous	1	0	MexAM1_META1p1580	1657103	1659487	--
CP001510.1	1657183	G<->C	Homo	+	TCG<->TCC	S<->S	Synonymous	1	0	MexAM1_META1p1580	1657103	1659487	--
CP001510.1	1657186	G<->C	Homo	+	GCG<->GCC	A<->A	Synonymous	1	0	MexAM1_META1p1580	1657103	1659487	--
CP001510.1	1657187	G<->T	Homo	+	GTG<->TTG	V<->L	Nonsynonymous	0	1	MexAM1_META1p1580	1657103	1659487	--
CP001510.1	1657198	C<->G	Homo	+	GTC<->GTG	V<->V	Synonymous	1	0	MexAM1_META1p1580	1657103	1659487	--
CP001510.1	1657220	A<->C	Homo	+	AGG<->CGG	R<->R	Synonymous	1	0	MexAM1_META1p1580	1657103	1659487	--
CP001510.1	1657222	G<->A	Homo	+	AGG<->AGA	R<->R	Synonymous	1	0	MexAM1_META1p1580	1657103	1659487	--
CP001510.1	1657226	G<->A	Homo	+	GGC<->AGC	G<->S	Nonsynonymous	0	1	MexAM1_META1p1580	1657103	1659487	--
CP001510.1	1657227	G<->T	Homo	+	GGC<->GTC	G<->V	Nonsynonymous	0	1	MexAM1_META1p1580	1657103	1659487	--
CP001510.1	1657228	C<->G	Homo	+	GGC<->GGG	G<->G	Synonymous	1	0	MexAM1_META1p1580	1657103	1659487	--
CP001510.1	1657230	G<->C	Homo	+	GGG<->GCG	G<->A	Nonsynonymous	0	1	MexAM1_META1p1580	1657103	1659487	--
CP001510.1	1657231	G<->T	Homo	+	GGG<->GGT	G<->G	Synonymous	1	0	MexAM1_META1p1580	1657103	1659487	--
CP001510.1	1657236	T<->C	Homo	+	GTC<->GCC	V<->A	Nonsynonymous	0	1	MexAM1_META1p1580	1657103	1659487	--
CP001510.1	1657240	G<->A	Homo	+	CAG<->CAA	Q<->Q	Synonymous	1	0	MexAM1_META1p1580	1657103	1659487	--
CP001510.1	1657246	A<->G	Homo	+	GGA<->GGG	G<->G	Synonymous	1	0	MexAM1_META1p1580	1657103	1659487	--
CP001510.1	1657252	C<->T	Homo	+	CTC<->CTT	L<->L	Synonymous	1	0	MexAM1_META1p1580	1657103	1659487	--
CP001510.1	1657258	C<->G	Homo	+	GTC<->GTG	V<->V	Synonymous	1	0	MexAM1_META1p1580	1657103	1659487	--
CP001510.1	1657261	G<->A	Homo	+	GCG<->GCA	A<->A	Synonymous	1	0	MexAM1_META1p1580	1657103	1659487	--
CP001510.1	1657264	G<->A	Homo	+	GCG<->GCA	A<->A	Synonymous	1	0	MexAM1_META1p1580	1657103	1659487	--
CP001510.1	1657265	A<->G	Homo	+	ACG<->GCG	T<->A	Nonsynonymous	0	1	MexAM1_META1p1580	1657103	1659487	--
CP001510.1	1657267	G<->A	Homo	+	ACG<->ACA	T<->T	Synonymous	1	0	MexAM1_META1p1580	1657103	1659487	--
CP001510.1	1657270	G<->C	Homo	+	GCG<->GCC	A<->A	Synonymous	1	0	MexAM1_META1p1580	1657103	1659487	--
CP001510.1	1657279	C<->G	Homo	+	TCC<->TCG	S<->S	Synonymous	1	0	MexAM1_META1p1580	1657103	1659487	--
CP001510.1	1657291	G<->A	Homo	+	GCG<->GCA	A<->A	Synonymous	1	0	MexAM1_META1p1580	1657103	1659487	--
CP001510.1	1657312	C<->G	Homo	+	CTC<->CTG	L<->L	Synonymous	1	0	MexAM1_META1p1580	1657103	1659487	--
CP001510.1	1657333	G<->A	Homo	+	CCG<->CCA	P<->P	Synonymous	1	0	MexAM1_META1p1580	1657103	1659487	--
CP001510.1	1657339	C<->T	Homo	+	GGC<->GGT	G<->G	Synonymous	1	0	MexAM1_META1p1580	1657103	1659487	--
CP001510.1	1657345	T<->G	Homo	+	GAT<->GAG	D<->E	Nonsynonymous	0	1	MexAM1_META1p1580	1657103	1659487	--
CP001510.1	1657357	C<->G	Homo	+	ACC<->ACG	T<->T	Synonymous	1	0	MexAM1_META1p1580	1657103	1659487	--
CP001510.1	1657363	G<->C	Homo	+	CTG<->CTC	L<->L	Synonymous	1	0	MexAM1_META1p1580	1657103	1659487	--
CP001510.1	1657366	C<->T	Homo	+	TCC<->TCT	S<->S	Synonymous	1	0	MexAM1_META1p1580	1657103	1659487	--
CP001510.1	1657370	G<->A	Homo	+	GCC<->ACC	A<->T	Nonsynonymous	0	1	MexAM1_META1p1580	1657103	1659487	--
CP001510.1	1657371	C<->T	Homo	+	GCC<->GTC	A<->V	Nonsynonymous	0	1	MexAM1_META1p1580	1657103	1659487	--
CP001510.1	1657379	G<->A	Homo	+	GTC<->ATC	V<->I	Nonsynonymous	0	1	MexAM1_META1p1580	1657103	1659487	--
CP001510.1	1657384	C<->G	Homo	+	GCC<->GCG	A<->A	Synonymous	1	0	MexAM1_META1p1580	1657103	1659487	--
CP001510.1	1657385	T<->A	Homo	+	TTG<->ATG	L<->M	Nonsynonymous	0	1	MexAM1_META1p1580	1657103	1659487	--
CP001510.1	1657402	G<->C	Homo	+	CTG<->CTC	L<->L	Synonymous	1	0	MexAM1_META1p1580	1657103	1659487	--
CP001510.1	1657405	C<->G	Homo	+	TCC<->TCG	S<->S	Synonymous	1	0	MexAM1_META1p1580	1657103	1659487	--
CP001510.1	1657411	C<->A	Homo	+	GCC<->GCA	A<->A	Synonymous	1	0	MexAM1_META1p1580	1657103	1659487	--
CP001510.1	1657414	C<->G	Homo	+	GTC<->GTG	V<->V	Synonymous	1	0	MexAM1_META1p1580	1657103	1659487	--
CP001510.1	1657417	C<->G	Homo	+	CTC<->CTG	L<->L	Synonymous	1	0	MexAM1_META1p1580	1657103	1659487	--
CP001510.1	1657423	C<->T	Homo	+	GGC<->GGT	G<->G	Synonymous	1	0	MexAM1_META1p1580	1657103	1659487	--
CP001510.1	1657426	C<->T	Homo	+	GGC<->GGT	G<->G	Synonymous	1	0	MexAM1_META1p1580	1657103	1659487	--
CP001510.1	1657429	G<->C	Homo	+	CGG<->CGC	R<->R	Synonymous	1	0	MexAM1_META1p1580	1657103	1659487	--
CP001510.1	1657432	C<->G	Homo	+	GCC<->GCG	A<->A	Synonymous	1	0	MexAM1_META1p1580	1657103	1659487	--
CP001510.1	1657444	C<->G	Homo	+	GCC<->GCG	A<->A	Synonymous	1	0	MexAM1_META1p1580	1657103	1659487	--
CP001510.1	1657453	G<->C	Homo	+	GCG<->GCC	A<->A	Synonymous	1	0	MexAM1_META1p1580	1657103	1659487	--
CP001510.1	1657459	C<->G	Homo	+	CTC<->CTG	L<->L	Synonymous	1	0	MexAM1_META1p1580	1657103	1659487	--
CP001510.1	1657462	C<->G	Homo	+	GGC<->GGG	G<->G	Synonymous	1	0	MexAM1_META1p1580	1657103	1659487	--
CP001510.1	1657463	C<->T	Homo	+	CTC<->TTC	L<->F	Nonsynonymous	0	1	MexAM1_META1p1580	1657103	1659487	--
CP001510.1	1657486	T<->C	Homo	+	TAT<->TAC	Y<->Y	Synonymous	1	0	MexAM1_META1p1580	1657103	1659487	--
CP001510.1	1657501	C<->T	Homo	+	GCC<->GCT	A<->A	Synonymous	1	0	MexAM1_META1p1580	1657103	1659487	--
CP001510.1	1657510	G<->C	Homo	+	GTG<->GTC	V<->V	Synonymous	1	0	MexAM1_META1p1580	1657103	1659487	--
CP001510.1	1657516	C<->T	Homo	+	GGC<->GGT	G<->G	Synonymous	1	0	MexAM1_META1p1580	1657103	1659487	--
CP001510.1	1657525	G<->A	Homo	+	GCG<->GCA	A<->A	Synonymous	1	0	MexAM1_META1p1580	1657103	1659487	--
CP001510.1	1657534	C<->G	Homo	+	CCC<->CCG	P<->P	Synonymous	1	0	MexAM1_META1p1580	1657103	1659487	--
CP001510.1	1657537	A<->T	Homo	+	GCA<->GCT	A<->A	Synonymous	1	0	MexAM1_META1p1580	1657103	1659487	--
CP001510.1	1657543	T<->C	Homo	+	GTT<->GTC	V<->V	Synonymous	1	0	MexAM1_META1p1580	1657103	1659487	--
CP001510.1	1657545	G<->C	Homo	+	GGC<->GCC	G<->A	Nonsynonymous	0	1	MexAM1_META1p1580	1657103	1659487	--
CP001510.1	1657547	G<->A	Homo	+	GTC<->ATC	V<->I	Nonsynonymous	0	1	MexAM1_META1p1580	1657103	1659487	--
CP001510.1	1657558	G<->A	Homo	+	GCG<->GCA	A<->A	Synonymous	1	0	MexAM1_META1p1580	1657103	1659487	--
CP001510.1	1657561	G<->T	Homo	+	CTG<->CTT	L<->L	Synonymous	1	0	MexAM1_META1p1580	1657103	1659487	--
CP001510.1	1657565	G<->A	Homo	+	GGC<->AGC	G<->S	Nonsynonymous	0	1	MexAM1_META1p1580	1657103	1659487	--
CP001510.1	1657568	A<->C	Homo	+	ATC<->CTC	I<->L	Nonsynonymous	0	1	MexAM1_META1p1580	1657103	1659487	--
CP001510.1	1657570	C<->T	Homo	+	ATC<->ATT	I<->I	Synonymous	1	0	MexAM1_META1p1580	1657103	1659487	--
CP001510.1	1657573	C<->T	Homo	+	CTC<->CTT	L<->L	Synonymous	1	0	MexAM1_META1p1580	1657103	1659487	--
CP001510.1	1657576	C<->T	Homo	+	GGC<->GGT	G<->G	Synonymous	1	0	MexAM1_META1p1580	1657103	1659487	--
CP001510.1	1657585	C<->G	Homo	+	GCC<->GCG	A<->A	Synonymous	1	0	MexAM1_META1p1580	1657103	1659487	--
CP001510.1	1657586	C<->A	Homo	+	CTG<->ATG	L<->M	Nonsynonymous	0	1	MexAM1_META1p1580	1657103	1659487	--
CP001510.1	1657595	C<->A	Homo	+	CAG<->AAG	Q<->K	Nonsynonymous	0	1	MexAM1_META1p1580	1657103	1659487	--
CP001510.1	1657603	C<->G	Homo	+	GGC<->GGG	G<->G	Synonymous	1	0	MexAM1_META1p1580	1657103	1659487	--
CP001510.1	1657606	C<->G	Homo	+	GCC<->GCG	A<->A	Synonymous	1	0	MexAM1_META1p1580	1657103	1659487	--
CP001510.1	1657609	C<->G	Homo	+	CGC<->CGG	R<->R	Synonymous	1	0	MexAM1_META1p1580	1657103	1659487	--
CP001510.1	1657615	C<->G	Homo	+	CTC<->CTG	L<->L	Synonymous	1	0	MexAM1_META1p1580	1657103	1659487	--
CP001510.1	1657616	G<->T	Homo	+	GCT<->TCT	A<->S	Nonsynonymous	0	1	MexAM1_META1p1580	1657103	1659487	--
CP001510.1	1657618	T<->G	Homo	+	GCT<->GCG	A<->A	Synonymous	1	0	MexAM1_META1p1580	1657103	1659487	--
CP001510.1	1657624	G<->A	Homo	+	CAG<->CAA	Q<->Q	Synonymous	1	0	MexAM1_META1p1580	1657103	1659487	--
CP001510.1	1657625	G<->C	Homo	+	GTG<->CTG	V<->L	Nonsynonymous	0	1	MexAM1_META1p1580	1657103	1659487	--
CP001510.1	1657630	G<->T	Homo	+	CCG<->CCT	P<->P	Synonymous	1	0	MexAM1_META1p1580	1657103	1659487	--
CP001510.1	1657633	G<->C	Homo	+	GCG<->GCC	A<->A	Synonymous	1	0	MexAM1_META1p1580	1657103	1659487	--
CP001510.1	1657637	C<->T	Homo	+	CTC<->TTC	L<->F	Nonsynonymous	0	1	MexAM1_META1p1580	1657103	1659487	--
CP001510.1	1657690	C<->T	Homo	+	GTC<->GTT	V<->V	Synonymous	1	0	MexAM1_META1p1580	1657103	1659487	--
CP001510.1	1657702	C<->G	Homo	+	CCC<->CCG	P<->P	Synonymous	1	0	MexAM1_META1p1580	1657103	1659487	--
CP001510.1	1657709	G<->A	Homo	+	GCA<->ACA	A<->T	Nonsynonymous	0	1	MexAM1_META1p1580	1657103	1659487	--
CP001510.1	1657711	A<->G	Homo	+	GCA<->GCG	A<->A	Synonymous	1	0	MexAM1_META1p1580	1657103	1659487	--
CP001510.1	1657713	G<->T	Homo	+	CGC<->CTC	R<->L	Nonsynonymous	0	1	MexAM1_META1p1580	1657103	1659487	--
CP001510.1	1657723	G<->C	Homo	+	TCG<->TCC	S<->S	Synonymous	1	0	MexAM1_META1p1580	1657103	1659487	--
CP001510.1	1657726	A<->G	Homo	+	GAA<->GAG	E<->E	Synonymous	1	0	MexAM1_META1p1580	1657103	1659487	--
CP001510.1	1657732	G<->A	Homo	+	GCG<->GCA	A<->A	Synonymous	1	0	MexAM1_META1p1580	1657103	1659487	--
CP001510.1	1657733	A<->G	Homo	+	ATC<->GTC	I<->V	Nonsynonymous	0	1	MexAM1_META1p1580	1657103	1659487	--
CP001510.1	1657744	C<->T	Homo	+	GCC<->GCT	A<->A	Synonymous	1	0	MexAM1_META1p1580	1657103	1659487	--
CP001510.1	1657750	C<->G	Homo	+	CTC<->CTG	L<->L	Synonymous	1	0	MexAM1_META1p1580	1657103	1659487	--
CP001510.1	1657756	C<->G	Homo	+	GTC<->GTG	V<->V	Synonymous	1	0	MexAM1_META1p1580	1657103	1659487	--
CP001510.1	1657759	C<->G	Homo	+	GCC<->GCG	A<->A	Synonymous	1	0	MexAM1_META1p1580	1657103	1659487	--
CP001510.1	1657762	G<->C	Homo	+	GTG<->GTC	V<->V	Synonymous	1	0	MexAM1_META1p1580	1657103	1659487	--
CP001510.1	1657765	C<->G	Homo	+	GCC<->GCG	A<->A	Synonymous	1	0	MexAM1_META1p1580	1657103	1659487	--
CP001510.1	1657768	C<->G	Homo	+	CTC<->CTG	L<->L	Synonymous	1	0	MexAM1_META1p1580	1657103	1659487	--
CP001510.1	1657784	C<->T	Homo	+	CTG<->TTG	L<->L	Synonymous	1	0	MexAM1_META1p1580	1657103	1659487	--
CP001510.1	1657792	G<->C	Homo	+	CTG<->CTC	L<->L	Synonymous	1	0	MexAM1_META1p1580	1657103	1659487	--
CP001510.1	1657795	C<->G	Homo	+	GCC<->GCG	A<->A	Synonymous	1	0	MexAM1_META1p1580	1657103	1659487	--
CP001510.1	1657798	G<->T	Homo	+	GGG<->GGT	G<->G	Synonymous	1	0	MexAM1_META1p1580	1657103	1659487	--
CP001510.1	1657801	C<->A	Homo	+	GCC<->GCA	A<->A	Synonymous	1	0	MexAM1_META1p1580	1657103	1659487	--
CP001510.1	1657804	A<->C	Homo	+	GCA<->GCC	A<->A	Synonymous	1	0	MexAM1_META1p1580	1657103	1659487	--
CP001510.1	1657805	C<->A	Homo	+	CTC<->ATC	L<->I	Nonsynonymous	0	1	MexAM1_META1p1580	1657103	1659487	--
CP001510.1	1657807	C<->G	Homo	+	CTC<->CTG	L<->L	Synonymous	1	0	MexAM1_META1p1580	1657103	1659487	--
CP001510.1	1657813	C<->T	Homo	+	CTC<->CTT	L<->L	Synonymous	1	0	MexAM1_META1p1580	1657103	1659487	--
CP001510.1	1657815	A<->C	Homo	+	GAC<->GCC	D<->A	Nonsynonymous	0	1	MexAM1_META1p1580	1657103	1659487	--
CP001510.1	1657816	C<->T	Homo	+	GAC<->GAT	D<->D	Synonymous	1	0	MexAM1_META1p1580	1657103	1659487	--
CP001510.1	1657822	C<->G	Homo	+	CGC<->CGG	R<->R	Synonymous	1	0	MexAM1_META1p1580	1657103	1659487	--
CP001510.1	1657828	C<->A	Homo	+	CGC<->CGA	R<->R	Synonymous	1	0	MexAM1_META1p1580	1657103	1659487	--
CP001510.1	1657831	T<->G	Homo	+	CGT<->CGG	R<->R	Synonymous	1	0	MexAM1_META1p1580	1657103	1659487	--
CP001510.1	1657834	C<->T	Homo	+	CAC<->CAT	H<->H	Synonymous	1	0	MexAM1_META1p1580	1657103	1659487	--
CP001510.1	1657837	C<->T	Homo	+	GCC<->GCT	A<->A	Synonymous	1	0	MexAM1_META1p1580	1657103	1659487	--
CP001510.1	1657841	G<->C	Homo	+	GTG<->CTG	V<->L	Nonsynonymous	0	1	MexAM1_META1p1580	1657103	1659487	--
CP001510.1	1657847	G<->A	Homo	+	GCC<->ACC	A<->T	Nonsynonymous	0	1	MexAM1_META1p1580	1657103	1659487	--
CP001510.1	1657848	C<->G	Homo	+	GCC<->GGC	A<->G	Nonsynonymous	0	1	MexAM1_META1p1580	1657103	1659487	--
CP001510.1	1657849	C<->T	Homo	+	GCC<->GCT	A<->A	Synonymous	1	0	MexAM1_META1p1580	1657103	1659487	--
CP001510.1	1657860	A<->G	Homo	+	CAC<->CGC	H<->R	Nonsynonymous	0	1	MexAM1_META1p1580	1657103	1659487	--
CP001510.1	1657873	C<->T	Homo	+	AAC<->AAT	N<->N	Synonymous	1	0	MexAM1_META1p1580	1657103	1659487	--
CP001510.1	1657879	G<->T	Homo	+	GCG<->GCT	A<->A	Synonymous	1	0	MexAM1_META1p1580	1657103	1659487	--
CP001510.1	1657888	T<->G	Homo	+	GGT<->GGG	G<->G	Synonymous	1	0	MexAM1_META1p1580	1657103	1659487	--
CP001510.1	1657892	G<->A	Homo	+	GTC<->ATC	V<->I	Nonsynonymous	0	1	MexAM1_META1p1580	1657103	1659487	--
CP001510.1	1657903	C<->G	Homo	+	ACC<->ACG	T<->T	Synonymous	1	0	MexAM1_META1p1580	1657103	1659487	--
CP001510.1	1657906	C<->G	Homo	+	GGC<->GGG	G<->G	Synonymous	1	0	MexAM1_META1p1580	1657103	1659487	--
CP001510.1	1657910	G<->A	Homo	+	GCG<->ACG	A<->T	Nonsynonymous	0	1	MexAM1_META1p1580	1657103	1659487	--
CP001510.1	1657912	G<->C	Homo	+	GCG<->GCC	A<->A	Synonymous	1	0	MexAM1_META1p1580	1657103	1659487	--
CP001510.1	1657913	A<->G	Homo	+	ATC<->GTC	I<->V	Nonsynonymous	0	1	MexAM1_META1p1580	1657103	1659487	--
CP001510.1	1657923	C<->T	Homo	+	GCC<->GTC	A<->V	Nonsynonymous	0	1	MexAM1_META1p1580	1657103	1659487	--
CP001510.1	1657924	C<->A	Homo	+	GCC<->GCA	A<->A	Synonymous	1	0	MexAM1_META1p1580	1657103	1659487	--
CP001510.1	1657930	C<->A	Homo	+	CGC<->CGA	R<->R	Synonymous	1	0	MexAM1_META1p1580	1657103	1659487	--
CP001510.1	1657945	G<->C	Homo	+	CTG<->CTC	L<->L	Synonymous	1	0	MexAM1_META1p1580	1657103	1659487	--
CP001510.1	1657946	G<->A	Homo	+	GTC<->ATC	V<->I	Nonsynonymous	0	1	MexAM1_META1p1580	1657103	1659487	--
CP001510.1	1657952	C<->A	Homo	+	CTG<->ATG	L<->M	Nonsynonymous	0	1	MexAM1_META1p1580	1657103	1659487	--
CP001510.1	1657957	G<->T	Homo	+	CCG<->CCT	P<->P	Synonymous	1	0	MexAM1_META1p1580	1657103	1659487	--
CP001510.1	1657959	C<->A	Homo	+	CCC<->CAC	P<->H	Nonsynonymous	0	1	MexAM1_META1p1580	1657103	1659487	--
CP001510.1	1657960	C<->G	Homo	+	CCC<->CCG	P<->P	Synonymous	1	0	MexAM1_META1p1580	1657103	1659487	--
CP001510.1	1657962	G<->A	Homo	+	AGT<->AAT	S<->N	Nonsynonymous	0	1	MexAM1_META1p1580	1657103	1659487	--
CP001510.1	1657963	T<->C	Homo	+	AGT<->AGC	S<->S	Synonymous	1	0	MexAM1_META1p1580	1657103	1659487	--
CP001510.1	1657966	G<->T	Homo	+	GCG<->GCT	A<->A	Synonymous	1	0	MexAM1_META1p1580	1657103	1659487	--
CP001510.1	1657976	G<->A	Homo	+	GCG<->ACG	A<->T	Nonsynonymous	0	1	MexAM1_META1p1580	1657103	1659487	--
CP001510.1	1657979	G<->A	Homo	+	GCC<->ACC	A<->T	Nonsynonymous	0	1	MexAM1_META1p1580	1657103	1659487	--
CP001510.1	1657984	G<->T	Homo	+	CTG<->CTT	L<->L	Synonymous	1	0	MexAM1_META1p1580	1657103	1659487	--
CP001510.1	1657987	G<->A	Homo	+	TCG<->TCA	S<->S	Synonymous	1	0	MexAM1_META1p1580	1657103	1659487	--
CP001510.1	1658004	A<->C	Homo	+	GAC<->GCC	D<->A	Nonsynonymous	0	1	MexAM1_META1p1580	1657103	1659487	--
CP001510.1	1658008	C<->T	Homo	+	GCC<->GCT	A<->A	Synonymous	1	0	MexAM1_META1p1580	1657103	1659487	--
CP001510.1	1658011	G<->C	Homo	+	CGG<->CGC	R<->R	Synonymous	1	0	MexAM1_META1p1580	1657103	1659487	--
CP001510.1	1658017	G<->C	Homo	+	GCG<->GCC	A<->A	Synonymous	1	0	MexAM1_META1p1580	1657103	1659487	--
CP001510.1	1658020	C<->G	Homo	+	CTC<->CTG	L<->L	Synonymous	1	0	MexAM1_META1p1580	1657103	1659487	--
CP001510.1	1658023	C<->G	Homo	+	GCC<->GCG	A<->A	Synonymous	1	0	MexAM1_META1p1580	1657103	1659487	--
CP001510.1	1658024	G<->A	Homo	+	GGC<->AGC	G<->S	Nonsynonymous	0	1	MexAM1_META1p1580	1657103	1659487	--
CP001510.1	1658031	C<->T	Homo	+	CCC<->CTC	P<->L	Nonsynonymous	0	1	MexAM1_META1p1580	1657103	1659487	--
CP001510.1	1658038	C<->A	Homo	+	CGC<->CGA	R<->R	Synonymous	1	0	MexAM1_META1p1580	1657103	1659487	--
CP001510.1	1658041	G<->T	Homo	+	CCG<->CCT	P<->P	Synonymous	1	0	MexAM1_META1p1580	1657103	1659487	--
CP001510.1	1658050	C<->G	Homo	+	GCC<->GCG	A<->A	Synonymous	1	0	MexAM1_META1p1580	1657103	1659487	--
CP001510.1	1658056	T<->A	Homo	+	CTT<->CTA	L<->L	Synonymous	1	0	MexAM1_META1p1580	1657103	1659487	--
CP001510.1	1658057	C<->A	Homo	+	CGC<->AGC	R<->S	Nonsynonymous	0	1	MexAM1_META1p1580	1657103	1659487	--
CP001510.1	1658060	C<->T	Homo	+	CAG<->TAG	Q<->*	Premature_stop	0	1	MexAM1_META1p1580	1657103	1659487	--
CP001510.1	1658065	C<->A	Homo	+	GCC<->GCA	A<->A	Synonymous	1	0	MexAM1_META1p1580	1657103	1659487	--
CP001510.1	1658071	C<->T	Homo	+	GGC<->GGT	G<->G	Synonymous	1	0	MexAM1_META1p1580	1657103	1659487	--
CP001510.1	1658072	A<->G	Homo	+	ACG<->GCG	T<->A	Nonsynonymous	0	1	MexAM1_META1p1580	1657103	1659487	--
CP001510.1	1658073	C<->G	Homo	+	ACG<->AGG	T<->R	Nonsynonymous	0	1	MexAM1_META1p1580	1657103	1659487	--
CP001510.1	1658075	C<->A	Homo	+	CTC<->ATC	L<->I	Nonsynonymous	0	1	MexAM1_META1p1580	1657103	1659487	--
CP001510.1	1658077	C<->G	Homo	+	CTC<->CTG	L<->L	Synonymous	1	0	MexAM1_META1p1580	1657103	1659487	--
CP001510.1	1658090	A<->G	Homo	+	ATC<->GTC	I<->V	Nonsynonymous	0	1	MexAM1_META1p1580	1657103	1659487	--
CP001510.1	1658104	G<->C	Homo	+	CCG<->CCC	P<->P	Synonymous	1	0	MexAM1_META1p1580	1657103	1659487	--
CP001510.1	1658110	T<->A	Homo	+	GAT<->GAA	D<->E	Nonsynonymous	0	1	MexAM1_META1p1580	1657103	1659487	--
CP001510.1	1658111	C<->T	Homo	+	CAT<->TAT	H<->Y	Nonsynonymous	0	1	MexAM1_META1p1580	1657103	1659487	--
CP001510.1	1658115	C<->A	Homo	+	GCC<->GAC	A<->D	Nonsynonymous	0	1	MexAM1_META1p1580	1657103	1659487	--
CP001510.1	1658116	C<->A	Homo	+	GCC<->GCA	A<->A	Synonymous	1	0	MexAM1_META1p1580	1657103	1659487	--
CP001510.1	1658119	T<->G	Homo	+	GGT<->GGG	G<->G	Synonymous	1	0	MexAM1_META1p1580	1657103	1659487	--
CP001510.1	1658125	G<->C	Homo	+	CCG<->CCC	P<->P	Synonymous	1	0	MexAM1_META1p1580	1657103	1659487	--
CP001510.1	1658137	C<->G	Homo	+	GTC<->GTG	V<->V	Synonymous	1	0	MexAM1_META1p1580	1657103	1659487	--
CP001510.1	1658155	G<->A	Homo	+	CGG<->CGA	R<->R	Synonymous	1	0	MexAM1_META1p1580	1657103	1659487	--
CP001510.1	1658158	G<->C	Homo	+	GCG<->GCC	A<->A	Synonymous	1	0	MexAM1_META1p1580	1657103	1659487	--
CP001510.1	1658174	C<->A	Homo	+	CGC<->AGC	R<->S	Nonsynonymous	0	1	MexAM1_META1p1580	1657103	1659487	--
CP001510.1	1658191	C<->G	Homo	+	CTC<->CTG	L<->L	Synonymous	1	0	MexAM1_META1p1580	1657103	1659487	--
CP001510.1	1658194	C<->T	Homo	+	GCC<->GCT	A<->A	Synonymous	1	0	MexAM1_META1p1580	1657103	1659487	--
CP001510.1	1658206	C<->G	Homo	+	GCC<->GCG	A<->A	Synonymous	1	0	MexAM1_META1p1580	1657103	1659487	--
CP001510.1	1658212	G<->C	Homo	+	ACG<->ACC	T<->T	Synonymous	1	0	MexAM1_META1p1580	1657103	1659487	--
CP001510.1	1658215	G<->A	Homo	+	GGG<->GGA	G<->G	Synonymous	1	0	MexAM1_META1p1580	1657103	1659487	--
CP001510.1	1658216	C<->T	Homo	+	CTG<->TTG	L<->L	Synonymous	1	0	MexAM1_META1p1580	1657103	1659487	--
CP001510.1	1658221	C<->A	Homo	+	GCC<->GCA	A<->A	Synonymous	1	0	MexAM1_META1p1580	1657103	1659487	--
CP001510.1	1658227	G<->C	Homo	+	CGG<->CGC	R<->R	Synonymous	1	0	MexAM1_META1p1580	1657103	1659487	--
CP001510.1	1658230	C<->A	Homo	+	GCC<->GCA	A<->A	Synonymous	1	0	MexAM1_META1p1580	1657103	1659487	--
CP001510.1	1658263	C<->T	Homo	+	CGC<->CGT	R<->R	Synonymous	1	0	MexAM1_META1p1580	1657103	1659487	--
CP001510.1	1658272	C<->T	Homo	+	GAC<->GAT	D<->D	Synonymous	1	0	MexAM1_META1p1580	1657103	1659487	--
CP001510.1	1658280	G<->A	Homo	+	GGC<->GAC	G<->D	Nonsynonymous	0	1	MexAM1_META1p1580	1657103	1659487	--
CP001510.1	1658281	C<->G	Homo	+	GGC<->GGG	G<->G	Synonymous	1	0	MexAM1_META1p1580	1657103	1659487	--
CP001510.1	1658350	A<->C	Homo	+	GCA<->GCC	A<->A	Synonymous	1	0	MexAM1_META1p1580	1657103	1659487	--
CP001510.1	1658353	C<->G	Homo	+	GCC<->GCG	A<->A	Synonymous	1	0	MexAM1_META1p1580	1657103	1659487	--
CP001510.1	1658372	G<->A	Homo	+	GGC<->AGC	G<->S	Nonsynonymous	0	1	MexAM1_META1p1580	1657103	1659487	--
CP001510.1	1658383	G<->C	Homo	+	CGG<->CGC	R<->R	Synonymous	1	0	MexAM1_META1p1580	1657103	1659487	--
CP001510.1	1658394	C<->G	Homo	+	GCC<->GGC	A<->G	Nonsynonymous	0	1	MexAM1_META1p1580	1657103	1659487	--
CP001510.1	1658407	C<->T	Homo	+	GAC<->GAT	D<->D	Synonymous	1	0	MexAM1_META1p1580	1657103	1659487	--
CP001510.1	1658410	C<->G	Homo	+	ACC<->ACG	T<->T	Synonymous	1	0	MexAM1_META1p1580	1657103	1659487	--
CP001510.1	1658458	C<->G	Homo	+	CCC<->CCG	P<->P	Synonymous	1	0	MexAM1_META1p1580	1657103	1659487	--
CP001510.1	1658482	C<->T	Homo	+	GGC<->GGT	G<->G	Synonymous	1	0	MexAM1_META1p1580	1657103	1659487	--
CP001510.1	1658485	T<->G	Homo	+	CGT<->CGG	R<->R	Synonymous	1	0	MexAM1_META1p1580	1657103	1659487	--
CP001510.1	1658491	T<->C	Homo	+	GCT<->GCC	A<->A	Synonymous	1	0	MexAM1_META1p1580	1657103	1659487	--
CP001510.1	1658521	C<->T	Homo	+	GGC<->GGT	G<->G	Synonymous	1	0	MexAM1_META1p1580	1657103	1659487	--
CP001510.1	1658522	C<->A	Homo	+	CGG<->AGG	R<->R	Synonymous	1	0	MexAM1_META1p1580	1657103	1659487	--
CP001510.1	1658527	G<->A	Homo	+	GCG<->GCA	A<->A	Synonymous	1	0	MexAM1_META1p1580	1657103	1659487	--
CP001510.1	1658530	T<->C	Homo	+	GAT<->GAC	D<->D	Synonymous	1	0	MexAM1_META1p1580	1657103	1659487	--
CP001510.1	1658531	G<->A	Homo	+	GCG<->ACG	A<->T	Nonsynonymous	0	1	MexAM1_META1p1580	1657103	1659487	--
CP001510.1	1658572	C<->G	Homo	+	CTC<->CTG	L<->L	Synonymous	1	0	MexAM1_META1p1580	1657103	1659487	--
CP001510.1	1658578	G<->T	Homo	+	CCG<->CCT	P<->P	Synonymous	1	0	MexAM1_META1p1580	1657103	1659487	--
CP001510.1	1658584	C<->T	Homo	+	GAC<->GAT	D<->D	Synonymous	1	0	MexAM1_META1p1580	1657103	1659487	--
CP001510.1	1658587	G<->C	Homo	+	GCG<->GCC	A<->A	Synonymous	1	0	MexAM1_META1p1580	1657103	1659487	--
CP001510.1	1658589	A<->T	Homo	+	CAG<->CTG	Q<->L	Nonsynonymous	0	1	MexAM1_META1p1580	1657103	1659487	--
CP001510.1	1658595	G<->A	Homo	+	CGC<->CAC	R<->H	Nonsynonymous	0	1	MexAM1_META1p1580	1657103	1659487	--
CP001510.1	1658596	C<->G	Homo	+	CGC<->CGG	R<->R	Synonymous	1	0	MexAM1_META1p1580	1657103	1659487	--
CP001510.1	1658599	G<->T	Homo	+	GCG<->GCT	A<->A	Synonymous	1	0	MexAM1_META1p1580	1657103	1659487	--
CP001510.1	1658602	C<->G	Homo	+	GCC<->GCG	A<->A	Synonymous	1	0	MexAM1_META1p1580	1657103	1659487	--
CP001510.1	1658608	G<->A	Homo	+	CTG<->CTA	L<->L	Synonymous	1	0	MexAM1_META1p1580	1657103	1659487	--
CP001510.1	1658626	G<->C	Homo	+	GCG<->GCC	A<->A	Synonymous	1	0	MexAM1_META1p1580	1657103	1659487	--
CP001510.1	1658644	A<->G	Homo	+	TCA<->TCG	S<->S	Synonymous	1	0	MexAM1_META1p1580	1657103	1659487	--
CP001510.1	1658647	A<->G	Homo	+	GAA<->GAG	E<->E	Synonymous	1	0	MexAM1_META1p1580	1657103	1659487	--
CP001510.1	1658650	C<->G	Homo	+	GGC<->GGG	G<->G	Synonymous	1	0	MexAM1_META1p1580	1657103	1659487	--
CP001510.1	1658677	G<->C	Homo	+	GCG<->GCC	A<->A	Synonymous	1	0	MexAM1_META1p1580	1657103	1659487	--
CP001510.1	1658687	G<->A	Homo	+	GTC<->ATC	V<->I	Nonsynonymous	0	1	MexAM1_META1p1580	1657103	1659487	--
CP001510.1	1658695	A<->G	Homo	+	GTA<->GTG	V<->V	Synonymous	1	0	MexAM1_META1p1580	1657103	1659487	--
CP001510.1	1658707	T<->C	Homo	+	CGT<->CGC	R<->R	Synonymous	1	0	MexAM1_META1p1580	1657103	1659487	--
CP001510.1	1658708	C<->G	Homo	+	CTC<->GTC	L<->V	Nonsynonymous	0	1	MexAM1_META1p1580	1657103	1659487	--
CP001510.1	1658710	C<->G	Homo	+	CTC<->CTG	L<->L	Synonymous	1	0	MexAM1_META1p1580	1657103	1659487	--
CP001510.1	1658713	C<->G	Homo	+	CTC<->CTG	L<->L	Synonymous	1	0	MexAM1_META1p1580	1657103	1659487	--
CP001510.1	1658716	A<->G	Homo	+	GAA<->GAG	E<->E	Synonymous	1	0	MexAM1_META1p1580	1657103	1659487	--
CP001510.1	1658719	C<->T	Homo	+	CAC<->CAT	H<->H	Synonymous	1	0	MexAM1_META1p1580	1657103	1659487	--
CP001510.1	1658740	T<->G	Homo	+	GCT<->GCG	A<->A	Synonymous	1	0	MexAM1_META1p1580	1657103	1659487	--
CP001510.1	1658743	C<->G	Homo	+	CGC<->CGG	R<->R	Synonymous	1	0	MexAM1_META1p1580	1657103	1659487	--
CP001510.1	1658746	C<->A	Homo	+	GGC<->GGA	G<->G	Synonymous	1	0	MexAM1_META1p1580	1657103	1659487	--
CP001510.1	1658755	G<->A	Homo	+	CAG<->CAA	Q<->Q	Synonymous	1	0	MexAM1_META1p1580	1657103	1659487	--
CP001510.1	1658758	C<->T	Homo	+	CTC<->CTT	L<->L	Synonymous	1	0	MexAM1_META1p1580	1657103	1659487	--
CP001510.1	1658761	C<->T	Homo	+	GTC<->GTT	V<->V	Synonymous	1	0	MexAM1_META1p1580	1657103	1659487	--
CP001510.1	1658764	C<->T	Homo	+	TAC<->TAT	Y<->Y	Synonymous	1	0	MexAM1_META1p1580	1657103	1659487	--
CP001510.1	1658776	G<->C	Homo	+	ACG<->ACC	T<->T	Synonymous	1	0	MexAM1_META1p1580	1657103	1659487	--
CP001510.1	1658779	C<->T	Homo	+	GAC<->GAT	D<->D	Synonymous	1	0	MexAM1_META1p1580	1657103	1659487	--
CP001510.1	1658786	T<->A	Homo	+	TCG<->ACG	S<->T	Nonsynonymous	0	1	MexAM1_META1p1580	1657103	1659487	--
CP001510.1	1658788	G<->C	Homo	+	TCG<->TCC	S<->S	Synonymous	1	0	MexAM1_META1p1580	1657103	1659487	--
CP001510.1	1658854	C<->G	Homo	+	CCC<->CCG	P<->P	Synonymous	1	0	MexAM1_META1p1580	1657103	1659487	--
CP001510.1	1658857	C<->G	Homo	+	GCC<->GCG	A<->A	Synonymous	1	0	MexAM1_META1p1580	1657103	1659487	--
CP001510.1	1658858	C<->G	Homo	+	CTC<->GTC	L<->V	Nonsynonymous	0	1	MexAM1_META1p1580	1657103	1659487	--
CP001510.1	1658860	C<->G	Homo	+	CTC<->CTG	L<->L	Synonymous	1	0	MexAM1_META1p1580	1657103	1659487	--
CP001510.1	1658889	C<->T	Homo	+	GCC<->GTC	A<->V	Nonsynonymous	0	1	MexAM1_META1p1580	1657103	1659487	--
CP001510.1	1658905	G<->C	Homo	+	GGG<->GGC	G<->G	Synonymous	1	0	MexAM1_META1p1580	1657103	1659487	--
CP001510.1	1658914	G<->A	Homo	+	GTG<->GTA	V<->V	Synonymous	1	0	MexAM1_META1p1580	1657103	1659487	--
CP001510.1	1658917	G<->C	Homo	+	CTG<->CTC	L<->L	Synonymous	1	0	MexAM1_META1p1580	1657103	1659487	--
CP001510.1	1658932	G<->T	Homo	+	CGG<->CGT	R<->R	Synonymous	1	0	MexAM1_META1p1580	1657103	1659487	--
CP001510.1	1658935	G<->A	Homo	+	GAG<->GAA	E<->E	Synonymous	1	0	MexAM1_META1p1580	1657103	1659487	--
CP001510.1	1658938	A<->C	Homo	+	GCA<->GCC	A<->A	Synonymous	1	0	MexAM1_META1p1580	1657103	1659487	--
CP001510.1	1658941	G<->A	Homo	+	GCG<->GCA	A<->A	Synonymous	1	0	MexAM1_META1p1580	1657103	1659487	--
CP001510.1	1658948	T<->C	Homo	+	TCG<->CCG	S<->P	Nonsynonymous	0	1	MexAM1_META1p1580	1657103	1659487	--
CP001510.1	1658949	C<->T	Homo	+	TCG<->TTG	S<->L	Nonsynonymous	0	1	MexAM1_META1p1580	1657103	1659487	--
CP001510.1	1658951	A<->C	Homo	+	AAC<->CAC	N<->H	Nonsynonymous	0	1	MexAM1_META1p1580	1657103	1659487	--
CP001510.1	1658953	C<->G	Homo	+	AAC<->AAG	N<->K	Nonsynonymous	0	1	MexAM1_META1p1580	1657103	1659487	--
CP001510.1	1658956	G<->C	Homo	+	CCG<->CCC	P<->P	Synonymous	1	0	MexAM1_META1p1580	1657103	1659487	--
CP001510.1	1658959	G<->C	Homo	+	CTG<->CTC	L<->L	Synonymous	1	0	MexAM1_META1p1580	1657103	1659487	--
CP001510.1	1658960	T<->A	Homo	+	TCC<->ACC	S<->T	Nonsynonymous	0	1	MexAM1_META1p1580	1657103	1659487	--
CP001510.1	1658968	C<->G	Homo	+	GCC<->GCG	A<->A	Synonymous	1	0	MexAM1_META1p1580	1657103	1659487	--
CP001510.1	1658999	C<->A	Homo	+	CCG<->ACG	P<->T	Nonsynonymous	0	1	MexAM1_META1p1580	1657103	1659487	--
CP001510.1	1659001	G<->C	Homo	+	CCG<->CCC	P<->P	Synonymous	1	0	MexAM1_META1p1580	1657103	1659487	--
CP001510.1	1659010	C<->G	Homo	+	GTC<->GTG	V<->V	Synonymous	1	0	MexAM1_META1p1580	1657103	1659487	--
CP001510.1	1659013	G<->C	Homo	+	GGG<->GGC	G<->G	Synonymous	1	0	MexAM1_META1p1580	1657103	1659487	--
CP001510.1	1659016	G<->C	Homo	+	CTG<->CTC	L<->L	Synonymous	1	0	MexAM1_META1p1580	1657103	1659487	--
CP001510.1	1659036	A<->G	Homo	+	AAG<->AGG	K<->R	Nonsynonymous	0	1	MexAM1_META1p1580	1657103	1659487	--
CP001510.1	1659053	G<->C	Homo	+	GGC<->CGC	G<->R	Nonsynonymous	0	1	MexAM1_META1p1580	1657103	1659487	--
CP001510.1	1659054	G<->A	Homo	+	GGC<->GAC	G<->D	Nonsynonymous	0	1	MexAM1_META1p1580	1657103	1659487	--
CP001510.1	1659058	C<->G	Homo	+	CGC<->CGG	R<->R	Synonymous	1	0	MexAM1_META1p1580	1657103	1659487	--
CP001510.1	1659061	T<->G	Homo	+	CTT<->CTG	L<->L	Synonymous	1	0	MexAM1_META1p1580	1657103	1659487	--
CP001510.1	1659082	G<->T	Homo	+	ACG<->ACT	T<->T	Synonymous	1	0	MexAM1_META1p1580	1657103	1659487	--
CP001510.1	1659085	C<->G	Homo	+	GCC<->GCG	A<->A	Synonymous	1	0	MexAM1_META1p1580	1657103	1659487	--
CP001510.1	1659097	T<->C	Homo	+	GAT<->GAC	D<->D	Synonymous	1	0	MexAM1_META1p1580	1657103	1659487	--
CP001510.1	1659100	T<->G	Homo	+	CCT<->CCG	P<->P	Synonymous	1	0	MexAM1_META1p1580	1657103	1659487	--
CP001510.1	1659106	A<->T	Homo	+	CGA<->CGT	R<->R	Synonymous	1	0	MexAM1_META1p1580	1657103	1659487	--
CP001510.1	1659112	G<->C	Homo	+	CTG<->CTC	L<->L	Synonymous	1	0	MexAM1_META1p1580	1657103	1659487	--
CP001510.1	1659119	T<->C	Homo	+	TTG<->CTG	L<->L	Synonymous	1	0	MexAM1_META1p1580	1657103	1659487	--
CP001510.1	1659122	A<->C	Homo	+	AGG<->CGG	R<->R	Synonymous	1	0	MexAM1_META1p1580	1657103	1659487	--
CP001510.1	1659124	G<->C	Homo	+	AGG<->AGC	R<->S	Nonsynonymous	0	1	MexAM1_META1p1580	1657103	1659487	--
CP001510.1	1659134	T<->G	Homo	+	TCG<->GCG	S<->A	Nonsynonymous	0	1	MexAM1_META1p1580	1657103	1659487	--
CP001510.1	1659139	G<->C	Homo	+	CTG<->CTC	L<->L	Synonymous	1	0	MexAM1_META1p1580	1657103	1659487	--
CP001510.1	1659142	G<->C	Homo	+	GGG<->GGC	G<->G	Synonymous	1	0	MexAM1_META1p1580	1657103	1659487	--
CP001510.1	1659143	C<->T	Homo	+	CTG<->TTG	L<->L	Synonymous	1	0	MexAM1_META1p1580	1657103	1659487	--
CP001510.1	1659172	T<->G	Homo	+	ACT<->ACG	T<->T	Synonymous	1	0	MexAM1_META1p1580	1657103	1659487	--
CP001510.1	1659184	G<->C	Homo	+	TCG<->TCC	S<->S	Synonymous	1	0	MexAM1_META1p1580	1657103	1659487	--
CP001510.1	1659187	C<->G	Homo	+	CTC<->CTG	L<->L	Synonymous	1	0	MexAM1_META1p1580	1657103	1659487	--
CP001510.1	1659247	C<->G	Homo	+	TCC<->TCG	S<->S	Synonymous	1	0	MexAM1_META1p1580	1657103	1659487	--
CP001510.1	1659268	C<->G	Homo	+	ACC<->ACG	T<->T	Synonymous	1	0	MexAM1_META1p1580	1657103	1659487	--
CP001510.1	1659292	T<->C	Homo	+	CTT<->CTC	L<->L	Synonymous	1	0	MexAM1_META1p1580	1657103	1659487	--
CP001510.1	1659298	G<->C	Homo	+	CTG<->CTC	L<->L	Synonymous	1	0	MexAM1_META1p1580	1657103	1659487	--
CP001510.1	1659301	G<->A	Homo	+	GGG<->GGA	G<->G	Synonymous	1	0	MexAM1_META1p1580	1657103	1659487	--
CP001510.1	1659307	C<->A	Homo	+	GGC<->GGA	G<->G	Synonymous	1	0	MexAM1_META1p1580	1657103	1659487	--
CP001510.1	1659313	C<->G	Homo	+	GGC<->GGG	G<->G	Synonymous	1	0	MexAM1_META1p1580	1657103	1659487	--
CP001510.1	1659316	G<->C	Homo	+	CTG<->CTC	L<->L	Synonymous	1	0	MexAM1_META1p1580	1657103	1659487	--
CP001510.1	1659322	G<->C	Homo	+	GTG<->GTC	V<->V	Synonymous	1	0	MexAM1_META1p1580	1657103	1659487	--
CP001510.1	1659325	G<->C	Homo	+	CTG<->CTC	L<->L	Synonymous	1	0	MexAM1_META1p1580	1657103	1659487	--
CP001510.1	1659328	G<->C	Homo	+	GCG<->GCC	A<->A	Synonymous	1	0	MexAM1_META1p1580	1657103	1659487	--
CP001510.1	1659349	C<->A	Homo	+	GCC<->GCA	A<->A	Synonymous	1	0	MexAM1_META1p1580	1657103	1659487	--
CP001510.1	1659352	G<->A	Homo	+	GAG<->GAA	E<->E	Synonymous	1	0	MexAM1_META1p1580	1657103	1659487	--
CP001510.1	1659366	C<->T	Homo	+	GCC<->GTC	A<->V	Nonsynonymous	0	1	MexAM1_META1p1580	1657103	1659487	--
CP001510.1	1659373	A<->G	Homo	+	GAA<->GAG	E<->E	Synonymous	1	0	MexAM1_META1p1580	1657103	1659487	--
CP001510.1	1659385	C<->G	Homo	+	GCC<->GCG	A<->A	Synonymous	1	0	MexAM1_META1p1580	1657103	1659487	--
CP001510.1	1659406	T<->C	Homo	+	GGT<->GGC	G<->G	Synonymous	1	0	MexAM1_META1p1580	1657103	1659487	--
CP001510.1	1659423	G<->C	Homo	+	GGA<->GCA	G<->A	Nonsynonymous	0	1	MexAM1_META1p1580	1657103	1659487	--
CP001510.1	1659424	A<->G	Homo	+	GGA<->GGG	G<->G	Synonymous	1	0	MexAM1_META1p1580	1657103	1659487	--
CP001510.1	1659430	C<->T	Homo	+	TTC<->TTT	F<->F	Synonymous	1	0	MexAM1_META1p1580	1657103	1659487	--
CP001510.1	1659435	A<->G	Homo	+	CAG<->CGG	Q<->R	Nonsynonymous	0	1	MexAM1_META1p1580	1657103	1659487	--
CP001510.1	1659448	T<->C	Homo	+	GGT<->GGC	G<->G	Synonymous	1	0	MexAM1_META1p1580	1657103	1659487	--
CP001510.1	1659472	T<->C	Homo	+	GAT<->GAC	D<->D	Synonymous	1	0	MexAM1_META1p1580	1657103	1659487	--
CP001510.1	1659475	C<->A	Homo	+	CGC<->CGA	R<->R	Synonymous	1	0	MexAM1_META1p1580	1657103	1659487	--
CP001510.1	1659480	G<->A	Homo	+	CGC<->CAC	R<->H	Nonsynonymous	0	1	MexAM1_META1p1580	1657103	1659487	--
CP001510.1	1666806	C<->T	Homo	+	TAC<->TAT	Y<->Y	Synonymous	1	0	MexAM1_META1p1588	1666513	1667523	--
CP001510.1	1666807	C<->A	Homo	+	CGC<->AGC	R<->S	Nonsynonymous	0	1	MexAM1_META1p1588	1666513	1667523	--
CP001510.1	1666809	C<->G	Homo	+	CGC<->CGG	R<->R	Synonymous	1	0	MexAM1_META1p1588	1666513	1667523	--
CP001510.1	1666818	G<->T	Homo	+	GGG<->GGT	G<->G	Synonymous	1	0	MexAM1_META1p1588	1666513	1667523	--
CP001510.1	1666822	A<->G	Homo	+	ACC<->GCC	T<->A	Nonsynonymous	0	1	MexAM1_META1p1588	1666513	1667523	--
CP001510.1	1666828	G<->C	Homo	+	GTG<->CTG	V<->L	Nonsynonymous	0	1	MexAM1_META1p1588	1666513	1667523	--
CP001510.1	1666829	T<->G	Homo	+	GTG<->GGG	V<->G	Nonsynonymous	0	1	MexAM1_META1p1588	1666513	1667523	--
CP001510.1	1666836	G<->A	Homo	+	GAG<->GAA	E<->E	Synonymous	1	0	MexAM1_META1p1588	1666513	1667523	--
CP001510.1	1666851	C<->G	Homo	+	CCC<->CCG	P<->P	Synonymous	1	0	MexAM1_META1p1588	1666513	1667523	--
CP001510.1	1666854	G<->C	Homo	+	GTG<->GTC	V<->V	Synonymous	1	0	MexAM1_META1p1588	1666513	1667523	--
CP001510.1	1666857	C<->G	Homo	+	CGC<->CGG	R<->R	Synonymous	1	0	MexAM1_META1p1588	1666513	1667523	--
CP001510.1	1666858	G<->A	Homo	+	GAC<->AAC	D<->N	Nonsynonymous	0	1	MexAM1_META1p1588	1666513	1667523	--
CP001510.1	1666863	C<->G	Homo	+	ACC<->ACG	T<->T	Synonymous	1	0	MexAM1_META1p1588	1666513	1667523	--
CP001510.1	1666866	A<->C	Homo	+	GAA<->GAC	E<->D	Nonsynonymous	0	1	MexAM1_META1p1588	1666513	1667523	--
CP001510.1	1666869	A<->G	Homo	+	GGA<->GGG	G<->G	Synonymous	1	0	MexAM1_META1p1588	1666513	1667523	--
CP001510.1	1666879	C<->A	Homo	+	CAC<->AAC	H<->N	Nonsynonymous	0	1	MexAM1_META1p1588	1666513	1667523	--
CP001510.1	1666890	C<->G	Homo	+	TCC<->TCG	S<->S	Synonymous	1	0	MexAM1_META1p1588	1666513	1667523	--
CP001510.1	1666910	G<->A	Homo	+	GGC<->GAC	G<->D	Nonsynonymous	0	1	MexAM1_META1p1588	1666513	1667523	--
CP001510.1	1666911	C<->G	Homo	+	GGC<->GGG	G<->G	Synonymous	1	0	MexAM1_META1p1588	1666513	1667523	--
CP001510.1	1666914	A<->C	Homo	+	CGA<->CGC	R<->R	Synonymous	1	0	MexAM1_META1p1588	1666513	1667523	--
CP001510.1	1666920	C<->G	Homo	+	GCC<->GCG	A<->A	Synonymous	1	0	MexAM1_META1p1588	1666513	1667523	--
CP001510.1	1666921	G<->T	Homo	+	GGC<->TGC	G<->C	Nonsynonymous	0	1	MexAM1_META1p1588	1666513	1667523	--
CP001510.1	1666922	G<->T	Homo	+	GGC<->GTC	G<->V	Nonsynonymous	0	1	MexAM1_META1p1588	1666513	1667523	--
CP001510.1	1666929	T<->C	Homo	+	GAT<->GAC	D<->D	Synonymous	1	0	MexAM1_META1p1588	1666513	1667523	--
CP001510.1	1666932	G<->C	Homo	+	CGG<->CGC	R<->R	Synonymous	1	0	MexAM1_META1p1588	1666513	1667523	--
CP001510.1	1666942	C<->A	Homo	+	CTG<->ATG	L<->M	Nonsynonymous	0	1	MexAM1_META1p1588	1666513	1667523	--
CP001510.1	1666950	G<->C	Homo	+	CGG<->CGC	R<->R	Synonymous	1	0	MexAM1_META1p1588	1666513	1667523	--
CP001510.1	1666953	G<->A	Homo	+	GAG<->GAA	E<->E	Synonymous	1	0	MexAM1_META1p1588	1666513	1667523	--
CP001510.1	1666956	T<->G	Homo	+	CTT<->CTG	L<->L	Synonymous	1	0	MexAM1_META1p1588	1666513	1667523	--
CP001510.1	1666962	T<->C	Homo	+	CAT<->CAC	H<->H	Synonymous	1	0	MexAM1_META1p1588	1666513	1667523	--
CP001510.1	1666965	C<->G	Homo	+	CGC<->CGG	R<->R	Synonymous	1	0	MexAM1_META1p1588	1666513	1667523	--
CP001510.1	1666977	G<->C	Homo	+	ACG<->ACC	T<->T	Synonymous	1	0	MexAM1_META1p1588	1666513	1667523	--
CP001510.1	1666980	G<->C	Homo	+	CTG<->CTC	L<->L	Synonymous	1	0	MexAM1_META1p1588	1666513	1667523	--
CP001510.1	1666983	G<->C	Homo	+	GCG<->GCC	A<->A	Synonymous	1	0	MexAM1_META1p1588	1666513	1667523	--
CP001510.1	1666989	G<->C	Homo	+	GTG<->GTC	V<->V	Synonymous	1	0	MexAM1_META1p1588	1666513	1667523	--
CP001510.1	1667010	C<->G	Homo	+	ACC<->ACG	T<->T	Synonymous	1	0	MexAM1_META1p1588	1666513	1667523	--
CP001510.1	1667019	C<->G	Homo	+	TCC<->TCG	S<->S	Synonymous	1	0	MexAM1_META1p1588	1666513	1667523	--
CP001510.1	1667023	C<->G	Homo	+	CTC<->GTC	L<->V	Nonsynonymous	0	1	MexAM1_META1p1588	1666513	1667523	--
CP001510.1	1667026	T<->A	Homo	+	TCG<->ACG	S<->T	Nonsynonymous	0	1	MexAM1_META1p1588	1666513	1667523	--
CP001510.1	1667029	G<->A	Homo	+	GTC<->ATC	V<->I	Nonsynonymous	0	1	MexAM1_META1p1588	1666513	1667523	--
CP001510.1	1667031	C<->G	Homo	+	GTC<->GTG	V<->V	Synonymous	1	0	MexAM1_META1p1588	1666513	1667523	--
CP001510.1	1667032	T<->G	Homo	+	TCC<->GCC	S<->A	Nonsynonymous	0	1	MexAM1_META1p1588	1666513	1667523	--
CP001510.1	1667037	A<->G	Homo	+	GAA<->GAG	E<->E	Synonymous	1	0	MexAM1_META1p1588	1666513	1667523	--
CP001510.1	1667041	A<->T	Homo	+	ACC<->TCC	T<->S	Nonsynonymous	0	1	MexAM1_META1p1588	1666513	1667523	--
CP001510.1	1667044	C<->A	Homo	+	CGG<->AGG	R<->R	Synonymous	1	0	MexAM1_META1p1588	1666513	1667523	--
CP001510.1	1667045	G<->A	Homo	+	CGG<->CAG	R<->Q	Nonsynonymous	0	1	MexAM1_META1p1588	1666513	1667523	--
CP001510.1	1667050	C<->T	Homo	+	CTG<->TTG	L<->L	Synonymous	1	0	MexAM1_META1p1588	1666513	1667523	--
CP001510.1	1667052	G<->C	Homo	+	CTG<->CTC	L<->L	Synonymous	1	0	MexAM1_META1p1588	1666513	1667523	--
CP001510.1	1667053	T<->G	Homo	+	TCC<->GCC	S<->A	Nonsynonymous	0	1	MexAM1_META1p1588	1666513	1667523	--
CP001510.1	1667054	C<->G	Homo	+	TCC<->TGC	S<->C	Nonsynonymous	0	1	MexAM1_META1p1588	1666513	1667523	--
CP001510.1	1667066	C<->T	Homo	+	GCG<->GTG	A<->V	Nonsynonymous	0	1	MexAM1_META1p1588	1666513	1667523	--
CP001510.1	1667073	G<->C	Homo	+	CTG<->CTC	L<->L	Synonymous	1	0	MexAM1_META1p1588	1666513	1667523	--
CP001510.1	1667082	G<->C	Homo	+	ACG<->ACC	T<->T	Synonymous	1	0	MexAM1_META1p1588	1666513	1667523	--
CP001510.1	1667103	T<->C	Homo	+	GAT<->GAC	D<->D	Synonymous	1	0	MexAM1_META1p1588	1666513	1667523	--
CP001510.1	1667104	C<->G	Homo	+	CTC<->GTC	L<->V	Nonsynonymous	0	1	MexAM1_META1p1588	1666513	1667523	--
CP001510.1	1667105	T<->A	Homo	+	CTC<->CAC	L<->H	Nonsynonymous	0	1	MexAM1_META1p1588	1666513	1667523	--
CP001510.1	1667106	C<->G	Homo	+	CTC<->CTG	L<->L	Synonymous	1	0	MexAM1_META1p1588	1666513	1667523	--
CP001510.1	1667109	C<->G	Homo	+	GCC<->GCG	A<->A	Synonymous	1	0	MexAM1_META1p1588	1666513	1667523	--
CP001510.1	1667112	A<->G	Homo	+	CAA<->CAG	Q<->Q	Synonymous	1	0	MexAM1_META1p1588	1666513	1667523	--
CP001510.1	1667114	C<->T	Homo	+	GCC<->GTC	A<->V	Nonsynonymous	0	1	MexAM1_META1p1588	1666513	1667523	--
CP001510.1	1667118	C<->G	Homo	+	GCC<->GCG	A<->A	Synonymous	1	0	MexAM1_META1p1588	1666513	1667523	--
CP001510.1	1667121	G<->C	Homo	+	TCG<->TCC	S<->S	Synonymous	1	0	MexAM1_META1p1588	1666513	1667523	--
CP001510.1	1667130	G<->T	Homo	+	GGG<->GGT	G<->G	Synonymous	1	0	MexAM1_META1p1588	1666513	1667523	--
CP001510.1	1667136	G<->C	Homo	+	CTG<->CTC	L<->L	Synonymous	1	0	MexAM1_META1p1588	1666513	1667523	--
CP001510.1	1667169	A<->C	Homo	+	GGA<->GGC	G<->G	Synonymous	1	0	MexAM1_META1p1588	1666513	1667523	--
CP001510.1	1667172	C<->A	Homo	+	CGC<->CGA	R<->R	Synonymous	1	0	MexAM1_META1p1588	1666513	1667523	--
CP001510.1	1667173	C<->G	Homo	+	CTG<->GTG	L<->V	Nonsynonymous	0	1	MexAM1_META1p1588	1666513	1667523	--
CP001510.1	1667175	G<->C	Homo	+	CTG<->CTC	L<->L	Synonymous	1	0	MexAM1_META1p1588	1666513	1667523	--
CP001510.1	1667179	T<->C	Homo	+	TTG<->CTG	L<->L	Synonymous	1	0	MexAM1_META1p1588	1666513	1667523	--
CP001510.1	1667181	G<->C	Homo	+	TTG<->TTC	L<->F	Nonsynonymous	0	1	MexAM1_META1p1588	1666513	1667523	--
CP001510.1	1667197	G<->A	Homo	+	GTG<->ATG	V<->M	Nonsynonymous	0	1	MexAM1_META1p1588	1666513	1667523	--
CP001510.1	1667198	T<->A	Homo	+	GTG<->GAG	V<->E	Nonsynonymous	0	1	MexAM1_META1p1588	1666513	1667523	--
CP001510.1	1667202	C<->G	Homo	+	CTC<->CTG	L<->L	Synonymous	1	0	MexAM1_META1p1588	1666513	1667523	--
CP001510.1	1667205	G<->C	Homo	+	CCG<->CCC	P<->P	Synonymous	1	0	MexAM1_META1p1588	1666513	1667523	--
CP001510.1	1667211	G<->A	Homo	+	GAG<->GAA	E<->E	Synonymous	1	0	MexAM1_META1p1588	1666513	1667523	--
CP001510.1	1667212	C<->G	Homo	+	CTC<->GTC	L<->V	Nonsynonymous	0	1	MexAM1_META1p1588	1666513	1667523	--
CP001510.1	1667217	C<->G	Homo	+	GCC<->GCG	A<->A	Synonymous	1	0	MexAM1_META1p1588	1666513	1667523	--
CP001510.1	1667227	G<->A	Homo	+	GGC<->AGC	G<->S	Nonsynonymous	0	1	MexAM1_META1p1588	1666513	1667523	--
CP001510.1	1667235	C<->G	Homo	+	GCC<->GCG	A<->A	Synonymous	1	0	MexAM1_META1p1588	1666513	1667523	--
CP001510.1	1667239	C<->T	Homo	+	CAC<->TAC	H<->Y	Nonsynonymous	0	1	MexAM1_META1p1588	1666513	1667523	--
CP001510.1	1667241	C<->T	Homo	+	CAC<->CAT	H<->H	Synonymous	1	0	MexAM1_META1p1588	1666513	1667523	--
CP001510.1	1667262	C<->G	Homo	+	CTC<->CTG	L<->L	Synonymous	1	0	MexAM1_META1p1588	1666513	1667523	--
CP001510.1	1667268	C<->T	Homo	+	CAC<->CAT	H<->H	Synonymous	1	0	MexAM1_META1p1588	1666513	1667523	--
CP001510.1	1667272	T<->G	Homo	+	TCG<->GCG	S<->A	Nonsynonymous	0	1	MexAM1_META1p1588	1666513	1667523	--
CP001510.1	1696162	C<->G	Homo	-	ACT<->AGT	T<->S	Nonsynonymous	0	1	MexAM1_META1p1621	1695564	1696373	--
CP001510.1	1696163	A<->T	Homo	-	ACT<->TCT	T<->S	Nonsynonymous	0	1	MexAM1_META1p1621	1695564	1696373	--
CP001510.1	1713795	T<->C	Homo	+	GCT<->GCC	A<->A	Synonymous	1	0	MexAM1_META1p1634	1712788	1713861	--
CP001510.1	1718137	C<->G	Homo	-	CAC<->GAC	H<->D	Nonsynonymous	0	1	MexAM1_META1p1639	1717040	1718599	--
CP001510.1	1718924	G<->C	Homo	-	CGG<->CGC	R<->R	Synonymous	1	0	MexAM1_META1p1640	1718639	1719226	--
CP001510.1	1723324	T<->C	Homo	-	TAT<->TAC	Y<->Y	Synonymous	1	0	MexAM1_META1p1644	1722565	1723638	--
CP001510.1	1727377	G<->A	Homo	+	GCG<->ACG	A<->T	Nonsynonymous	0	1	MexAM1_META1p1648	1726732	1727637	--
CP001510.1	1731101	A<->G	Homo	+	CTA<->CTG	L<->L	Synonymous	1	0	MexAM1_META1p1652	1730313	1731236	--
CP001510.1	1743230	T<->A	Homo	-	TTC<->ATC	F<->I	Nonsynonymous	0	1	MexAM1_META1p1664	1742937	1744031	--
CP001510.1	1747232	T<->C	Homo	-	CTT<->CTC	L<->L	Synonymous	1	0	MexAM1_META1p1668	1746410	1747660	--
CP001510.1	1752517	T<->C	Homo	+	TTG<->CTG	L<->L	Synonymous	1	0	MexAM1_META1p1673	1751608	1752600	--
CP001510.1	1753080	C<->T	Homo	+	CAG<->TAG	Q<->*	Premature_stop	0	1	MexAM1_META1p1674	1752849	1753832	--
CP001510.1	1759377	C<->T	Homo	+	CCG<->TCG	P<->S	Nonsynonymous	0	1	MexAM1_META1pCDS1758942D	1758942	1759397	--
CP001510.1	1763463	C<->T	Homo	+	CCG<->CTG	P<->L	Nonsynonymous	0	1	MexAM1_META1p1685	1762730	1763521	--
CP001510.1	1765425	T<->C	Homo	-	TTC<->CTC	F<->L	Nonsynonymous	0	1	MexAM1_META1p1689	1764724	1765941	--
CP001510.1	1768903	C<->T	Homo	-	TAC<->TAT	Y<->Y	Synonymous	1	0	MexAM1_META1p1694	1768813	1769676	--
CP001510.1	1772759	T<->C	Homo	-	CTG<->CCG	L<->P	Nonsynonymous	0	1	MexAM1_META1p1697	1772047	1773183	--
CP001510.1	1783990	A<->G	Homo	+	GAA<->GAG	E<->E	Synonymous	1	0	MexAM1_META1p1713	1783967	1787344	--
CP001510.1	1788588	T<->G	Homo	+	TCC<->GCC	S<->A	Nonsynonymous	0	1	MexAM1_META1p1714	1787445	1788893	--
CP001510.1	1801934	G<->T	Homo	+	CTG<->CTT	L<->L	Synonymous	1	0	MexAM1_META1p1728	1801518	1802384	--
CP001510.1	1804325	T<->C	Homo	+	ATT<->ATC	I<->I	Synonymous	1	0	MexAM1_META1p1730	1803549	1804721	--
CP001510.1	1806550	G<->A	Homo	+	GAG<->GAA	E<->E	Synonymous	1	0	MexAM1_META1p1732	1805834	1808602	--
CP001510.1	1813334	G<->C	Homo	+	ATG<->ATC	M<->I	Nonsynonymous	0	1	MexAM1_META1p1738	1813218	1813952	--
CP001510.1	1815586	C<->T	Homo	+	GTC<->GTT	V<->V	Synonymous	1	0	MexAM1_META1p1740	1815413	1817218	--
CP001510.1	1823376	A<->G	Homo	-	ATA<->ATG	I<->M	Nonsynonymous	0	1	MexAM1_META1p1749	1822914	1824032	--
CP001510.1	1824817	T<->C	Homo	-	GTT<->GTC	V<->V	Synonymous	1	0	MexAM1_META1p1750	1824199	1824891	--
CP001510.1	1832248	C<->T	Homo	-	CTC<->TTC	L<->F	Nonsynonymous	0	1	MexAM1_META1p1758	1831769	1832857	--
CP001510.1	1835888	A<->C	Homo	+	ACC<->CCC	T<->P	Nonsynonymous	0	1	MexAM1_META1p1762	1835399	1836523	--
CP001510.1	1842374	A<->G	Homo	-	CTA<->CTG	L<->L	Synonymous	1	0	MexAM1_META1p1770	1842368	1843468	--
CP001510.1	1843873	G<->A	Homo	-	GAG<->GAA	E<->E	Synonymous	1	0	MexAM1_META1p1771	1843600	1844130	--
CP001510.1	1846722	T<->C	Homo	-	GTT<->GTC	V<->V	Synonymous	1	0	MexAM1_META1p1774	1845426	1847000	--
CP001510.1	1856453	C<->T	Homo	+	CCG<->CTG	P<->L	Nonsynonymous	0	1	MexAM1_META1p1785	1855201	1857720	--
CP001510.1	1858184	C<->T	Homo	+	GCC<->GCT	A<->A	Synonymous	1	0	MexAM1_META1p1786	1858038	1858439	--
CP001510.1	1860588	C<->G	Homo	-	CCG<->CGG	P<->R	Nonsynonymous	0	1	MexAM1_META1p1788	1859105	1860661	--
CP001510.1	1860589	C<->A	Homo	-	CCG<->ACG	P<->T	Nonsynonymous	0	1	MexAM1_META1p1788	1859105	1860661	--
CP001510.1	1866763	A<->G	Homo	-	GTA<->GTG	V<->V	Synonymous	1	0	MexAM1_META1p1794	1866406	1868286	--
CP001510.1	1869814	G<->T	Homo	+	GGG<->GGT	G<->G	Synonymous	1	0	MexAM1_META1p1797	1869476	1871014	--
CP001510.1	1873691	T<->C	Homo	+	CTG<->CCG	L<->P	Nonsynonymous	0	1	MexAM1_META1p1800	1873327	1874670	--
CP001510.1	1881397	C<->T	Homo	+	ATC<->ATT	I<->I	Synonymous	1	0	MexAM1_META1p1807	1881119	1882747	--
CP001510.1	1881511	C<->T	Homo	+	GCC<->GCT	A<->A	Synonymous	1	0	MexAM1_META1p1807	1881119	1882747	--
CP001510.1	1882109	C<->A	Homo	+	CTG<->ATG	L<->M	Nonsynonymous	0	1	MexAM1_META1p1807	1881119	1882747	--
CP001510.1	1882257	C<->T	Homo	+	GCG<->GTG	A<->V	Nonsynonymous	0	1	MexAM1_META1p1807	1881119	1882747	--
CP001510.1	1884852	C<->T	Homo	-	GGC<->GGT	G<->G	Synonymous	1	0	MexAM1_META1p1809	1884261	1885913	--
CP001510.1	1885587	G<->A	Homo	-	GCG<->GCA	A<->A	Synonymous	1	0	MexAM1_META1p1809	1884261	1885913	--
CP001510.1	1888963	T<->C	Homo	+	GAT<->GAC	D<->D	Synonymous	1	0	MexAM1_META1p1813	1887917	1889899	--
CP001510.1	1888993	G<->C	Homo	+	GCG<->GCC	A<->A	Synonymous	1	0	MexAM1_META1p1813	1887917	1889899	--
CP001510.1	1888996	G<->C	Homo	+	GCG<->GCC	A<->A	Synonymous	1	0	MexAM1_META1p1813	1887917	1889899	--
CP001510.1	1889056	C<->T	Homo	+	GAC<->GAT	D<->D	Synonymous	1	0	MexAM1_META1p1813	1887917	1889899	--
CP001510.1	1889330	C<->T	Homo	+	CTG<->TTG	L<->L	Synonymous	1	0	MexAM1_META1p1813	1887917	1889899	--
CP001510.1	1897783	G<->C	Homo	-	GAG<->GAC	E<->D	Nonsynonymous	0	1	MexAM1_META1p1820	1897123	1898496	--
CP001510.1	1898389	C<->T	Homo	-	ACC<->ACT	T<->T	Synonymous	1	0	MexAM1_META1p1820	1897123	1898496	--
CP001510.1	1901651	G<->A	Homo	-	GAC<->AAC	D<->N	Nonsynonymous	0	1	MexAM1_META1p1821	1898493	1905899	--
CP001510.1	1909162	C<->G	Homo	-	ACC<->AGC	T<->S	Nonsynonymous	0	1	MexAM1_META1p1823	1907823	1909976	--
CP001510.1	1996935	C<->A	Homo	-	ACC<->ACA	T<->T	Synonymous	1	0	MexAM1_META1p1925	1996188	1997405	--
CP001510.1	2004396	A<->T	Homo	+	GCA<->GCT	A<->A	Synonymous	1	0	MexAM1_META1p1931	2004316	2004975	--
CP001510.1	2006437	T<->G	Homo	-	CTG<->CGG	L<->R	Nonsynonymous	0	1	MexAM1_META1p1932	2005068	2006999	--
CP001510.1	2008652	C<->G	Homo	+	CAT<->GAT	H<->D	Nonsynonymous	0	1	MexAM1_META1p1936	2008571	2009068	--
CP001510.1	2015386	C<->T	Homo	+	GAC<->GAT	D<->D	Synonymous	1	0	MexAM1_META1p1942	2015228	2015527	--
CP001510.1	2020852	T<->C	Homo	-	GTG<->GCG	V<->A	Nonsynonymous	0	1	MexAM1_META1p1948	2019795	2020943	--
CP001510.1	2026163	C<->T	Homo	-	ACC<->ATC	T<->I	Nonsynonymous	0	1	MexAM1_META1p1954	2026051	2026947	--
CP001510.1	2033067	T<->C	Homo	+	GGT<->GGC	G<->G	Synonymous	1	0	MexAM1_META1p1963	2032804	2033184	--
CP001510.1	2041288	C<->T	Homo	+	GCC<->GTC	A<->V	Nonsynonymous	0	1	MexAM1_META1p1974	2041107	2042489	--
CP001510.1	2041289	C<->T	Homo	+	GCC<->GCT	A<->A	Synonymous	1	0	MexAM1_META1p1974	2041107	2042489	--
CP001510.1	2050552	G<->A	Homo	-	GGC<->GAC	G<->D	Nonsynonymous	0	1	MexAM1_META1p1984	2049795	2051975	--
CP001510.1	2050899	G<->C	Homo	-	AGG<->AGC	R<->S	Nonsynonymous	0	1	MexAM1_META1p1984	2049795	2051975	--
CP001510.1	2051254	G<->A	Homo	-	CGC<->CAC	R<->H	Nonsynonymous	0	1	MexAM1_META1p1984	2049795	2051975	--
CP001510.1	2053791	T<->C	Homo	-	TTC<->CTC	F<->L	Nonsynonymous	0	1	MexAM1_META1p1986	2053147	2054976	--
CP001510.1	2057034	T<->A	Homo	-	GAT<->GAA	D<->E	Nonsynonymous	0	1	MexAM1_META1p1988	2056593	2058704	--
CP001510.1	2061960	C<->T	Homo	+	TCC<->TCT	S<->S	Synonymous	1	0	MexAM1_META1p1992	2061694	2062074	--
CP001510.1	2064576	A<->C	Homo	-	CAG<->CCG	Q<->P	Nonsynonymous	0	1	MexAM1_META1p1994	2063315	2064604	--
CP001510.1	2073832	G<->A	Homo	-	TCG<->TCA	S<->S	Synonymous	1	0	MexAM1_META1p2003	2073430	2074209	--
CP001510.1	2084953	A<->T	Homo	-	ACG<->TCG	T<->S	Nonsynonymous	0	1	MexAM1_META1p2013	2084633	2085013	--
CP001510.1	2101375	C<->T	Homo	+	CTC<->CTT	L<->L	Synonymous	1	0	MexAM1_META1p2028	2100848	2102467	--
CP001510.1	2113009	A<->G	Homo	+	CAA<->CAG	Q<->Q	Synonymous	1	0	MexAM1_META1p2041	2111492	2113444	--
CP001510.1	2117097	G<->T	Homo	-	GCG<->GCT	A<->A	Synonymous	1	0	MexAM1_META1p2044	2116638	2117297	--
CP001510.1	2118975	T<->G	Homo	+	TGG<->GGG	W<->G	Nonsynonymous	0	1	MexAM1_META1p2047	2118693	2119805	--
CP001510.1	2130404	G<->A	Homo	+	GTC<->ATC	V<->I	Nonsynonymous	0	1	MexAM1_META1p2055	2129843	2131468	--
CP001510.1	2133710	A<->G	Homo	+	GCA<->GCG	A<->A	Synonymous	1	0	MexAM1_META1p2058	2133111	2134031	--
CP001510.1	2135995	G<->C	Homo	-	GAG<->GAC	E<->D	Nonsynonymous	0	1	MexAM1_META1p2061	2135845	2136351	--
CP001510.1	2139650	A<->C	Homo	-	GTA<->GTC	V<->V	Synonymous	1	0	MexAM1_META1p2066	2139497	2142061	--
CP001510.1	2142676	G<->A	Homo	-	GTC<->ATC	V<->I	Nonsynonymous	0	1	MexAM1_META1p2067	2142422	2143582	--
CP001510.1	2143061	G<->T	Homo	-	ACG<->ACT	T<->T	Synonymous	1	0	MexAM1_META1p2067	2142422	2143582	--
CP001510.1	2153176	T<->G	Homo	+	GAT<->GAG	D<->E	Nonsynonymous	0	1	MexAM1_META1p2078	2152691	2153551	--
CP001510.1	2157245	C<->T	Homo	+	GCC<->GCT	A<->A	Synonymous	1	0	MexAM1_META1p2081	2155758	2157644	--
CP001510.1	2160634	T<->G	Homo	-	GCT<->GCG	A<->A	Synonymous	1	0	MexAM1_META1p2085	2159476	2167860	--
CP001510.1	2162182	G<->C	Homo	-	TCG<->TCC	S<->S	Synonymous	1	0	MexAM1_META1p2085	2159476	2167860	--
CP001510.1	2162187	C<->T	Homo	-	CTC<->TTC	L<->F	Nonsynonymous	0	1	MexAM1_META1p2085	2159476	2167860	--
CP001510.1	2165418	G<->A	Homo	-	GTC<->ATC	V<->I	Nonsynonymous	0	1	MexAM1_META1p2085	2159476	2167860	--
CP001510.1	2174719	C<->G	Homo	+	GTC<->GTG	V<->V	Synonymous	1	0	MexAM1_META1p2090	2173184	2175799	--
CP001510.1	2174725	T<->C	Homo	+	GGT<->GGC	G<->G	Synonymous	1	0	MexAM1_META1p2090	2173184	2175799	--
CP001510.1	2176239	A<->T	Homo	+	CAG<->CTG	Q<->L	Nonsynonymous	0	1	MexAM1_META1p2091	2175950	2178109	--
CP001510.1	2177449	T<->C	Homo	+	ATT<->ATC	I<->I	Synonymous	1	0	MexAM1_META1p2091	2175950	2178109	--
CP001510.1	2180097	G<->A	Homo	+	GTG<->ATG	V<->M	Nonsynonymous	0	1	MexAM1_META1p2092	2178510	2180432	--
CP001510.1	2182770	A<->G	Homo	-	AGC<->GGC	S<->G	Nonsynonymous	0	1	MexAM1_META1p2094	2180875	2183193	--
CP001510.1	2182901	G<->A	Homo	-	CGC<->CAC	R<->H	Nonsynonymous	0	1	MexAM1_META1p2094	2180875	2183193	--
CP001510.1	2184880	A<->G	Homo	-	GAC<->GGC	D<->G	Nonsynonymous	0	1	MexAM1_META1p2096	2184789	2185139	--
CP001510.1	2190552	G<->A	Homo	-	GGC<->GAC	G<->D	Nonsynonymous	0	1	MexAM1_META1p2103	2189561	2191834	--
CP001510.1	2190579	C<->T	Homo	-	CCC<->CTC	P<->L	Nonsynonymous	0	1	MexAM1_META1p2103	2189561	2191834	--
CP001510.1	2192251	A<->G	Homo	-	ACC<->GCC	T<->A	Nonsynonymous	0	1	MexAM1_META1p2105	2192171	2192437	--
CP001510.1	2193791	C<->G	Homo	+	CCC<->CGC	P<->R	Nonsynonymous	0	1	MexAM1_META1p2107	2193721	2195541	--
CP001510.1	2195038	T<->A	Homo	+	TTG<->ATG	L<->M	Nonsynonymous	0	1	MexAM1_META1p2107	2193721	2195541	--
CP001510.1	2195519	A<->G	Homo	+	AAG<->AGG	K<->R	Nonsynonymous	0	1	MexAM1_META1p2107	2193721	2195541	--
CP001510.1	2196937	A<->G	Homo	-	ACC<->GCC	T<->A	Nonsynonymous	0	1	MexAM1_META1p2110	2196521	2197093	--
CP001510.1	2197828	C<->T	Homo	-	ACC<->ATC	T<->I	Nonsynonymous	0	1	MexAM1_META1p2111	2197437	2198618	--
CP001510.1	2201979	C<->T	Homo	+	CTA<->TTA	L<->L	Synonymous	1	0	MexAM1_META1p2114	2201925	2202530	--
CP001510.1	2203026	T<->C	Homo	+	GCT<->GCC	A<->A	Synonymous	1	0	MexAM1_META1p2115	2202589	2203275	--
CP001510.1	2203027	T<->C	Homo	+	TGG<->CGG	W<->R	Nonsynonymous	0	1	MexAM1_META1p2115	2202589	2203275	--
CP001510.1	2206668	C<->T	Homo	+	CTC<->CTT	L<->L	Synonymous	1	0	MexAM1_META1p2119	2206012	2206680	--
CP001510.1	2215667	A<->G	Homo	+	ATT<->GTT	I<->V	Nonsynonymous	0	1	MexAM1_META1p2129	2215535	2216542	--
CP001510.1	2216097	G<->A	Homo	+	AGG<->AAG	R<->K	Nonsynonymous	0	1	MexAM1_META1p2129	2215535	2216542	--
CP001510.1	2220941	T<->G	Homo	-	TGC<->GGC	C<->G	Nonsynonymous	0	1	MexAM1_META1p2134	2219814	2221016	--
CP001510.1	2221919	T<->G	Homo	+	GGT<->GGG	G<->G	Synonymous	1	0	MexAM1_META1p2135	2221134	2222036	--
CP001510.1	2225077	G<->T	Homo	+	CTG<->CTT	L<->L	Synonymous	1	0	MexAM1_META1p2140	2225072	2226484	--
CP001510.1	2225365	C<->G	Homo	+	CCC<->CCG	P<->P	Synonymous	1	0	MexAM1_META1p2140	2225072	2226484	--
CP001510.1	2225997	C<->T	Homo	+	GCG<->GTG	A<->V	Nonsynonymous	0	1	MexAM1_META1p2140	2225072	2226484	--
CP001510.1	2229768	G<->A	Homo	+	CAG<->CAA	Q<->Q	Synonymous	1	0	MexAM1_META1p2144	2229190	2229819	--
CP001510.1	2240472	A<->G	Homo	+	CTA<->CTG	L<->L	Synonymous	1	0	MexAM1_META1p2153	2239837	2240577	--
CP001510.1	2242028	C<->T	Homo	+	GGC<->GGT	G<->G	Synonymous	1	0	MexAM1_META1p2156	2241516	2242352	--
CP001510.1	2245547	C<->A	Homo	+	CTC<->ATC	L<->I	Nonsynonymous	0	1	MexAM1_META1p2163	2245145	2246533	--
CP001510.1	2253168	C<->G	Homo	-	GGC<->GGG	G<->G	Synonymous	1	0	MexAM1_META1p2172	2252889	2254232	--
CP001510.1	2260974	A<->G	Homo	+	GCA<->GCG	A<->A	Synonymous	1	0	MexAM1_META1p2185	2260744	2261124	--
CP001510.1	2263409	T<->C	Homo	+	GCT<->GCC	A<->A	Synonymous	1	0	MexAM1_META1p2187	2262576	2263646	--
CP001510.1	2272048	A<->G	Homo	+	CAG<->CGG	Q<->R	Nonsynonymous	0	1	MexAM1_META1p2200	2271447	2272391	--
CP001510.1	2273378	G<->A	Homo	-	GTC<->ATC	V<->I	Nonsynonymous	0	1	MexAM1_META1p2204	2273202	2273579	--
CP001510.1	2273378	C<->T	Homo	+	ACC<->ATC	T<->I	Nonsynonymous	0	1	MexAM1_META1p2205	2273221	2273517	--
CP001510.1	2279541	C<->T	Homo	+	CCT<->CTT	P<->L	Nonsynonymous	0	1	MexAM1_META1p2211	2278949	2282017	--
CP001510.1	2281323	T<->G	Homo	+	ATC<->AGC	I<->S	Nonsynonymous	0	1	MexAM1_META1p2211	2278949	2282017	--
CP001510.1	2285291	G<->A	Homo	-	GCT<->ACT	A<->T	Nonsynonymous	0	1	MexAM1_META1p2216	2284809	2285549	--
CP001510.1	2295327	T<->C	Homo	+	ATT<->ATC	I<->I	Synonymous	1	0	MexAM1_META1p2226	2294854	2295756	--
CP001510.1	2295812	T<->C	Homo	-	GGT<->GGC	G<->G	Synonymous	1	0	MexAM1_META1p2227	2295668	2296708	--
CP001510.1	2296933	C<->T	Homo	-	GGC<->GGT	G<->G	Synonymous	1	0	MexAM1_META1p2228	2296894	2298303	--
CP001510.1	2298555	C<->A	Homo	-	CGC<->CGA	R<->R	Synonymous	1	0	MexAM1_META1p2229	2298303	2299232	--
CP001510.1	2311280	G<->A	Homo	-	GAG<->AAG	E<->K	Nonsynonymous	0	1	MexAM1_META1p2239	2310459	2311475	--
CP001510.1	2311916	T<->C	Homo	+	TGC<->CGC	C<->R	Nonsynonymous	0	1	MexAM1_META1p2241	2311568	2311975	--
CP001510.1	2324178	T<->C	Homo	-	TAC<->CAC	Y<->H	Nonsynonymous	0	1	MexAM1_META1p2256	2324140	2324772	--
CP001510.1	2332319	T<->G	Homo	+	CGT<->CGG	R<->R	Synonymous	1	0	MexAM1_META1p2267	2332077	2332397	--
CP001510.1	2344165	A<->G	Homo	-	ACT<->GCT	T<->A	Nonsynonymous	0	1	MexAM1_META1p2278	2343569	2344210	--
CP001510.1	2348654	G<->A	Homo	-	GTG<->ATG	V<->M	Nonsynonymous	0	1	MexAM1_META1p2283	2348382	2350310	--
CP001510.1	2351396	T<->A	Homo	-	GTA<->GAA	V<->E	Nonsynonymous	0	1	MexAM1_META1p2285	2351194	2351781	--
CP001510.1	2353057	T<->G	Homo	-	CAT<->CAG	H<->Q	Nonsynonymous	0	1	MexAM1_META1p2286	2351926	2353614	--
CP001510.1	2353524	T<->C	Homo	-	TTC<->CTC	F<->L	Nonsynonymous	0	1	MexAM1_META1p2286	2351926	2353614	--
CP001510.1	2360771	G<->T	Homo	+	GGG<->GGT	G<->G	Synonymous	1	0	MexAM1_META1p2292	2360388	2362337	--
CP001510.1	2361126	G<->T	Homo	+	GCG<->TCG	A<->S	Nonsynonymous	0	1	MexAM1_META1p2292	2360388	2362337	--
CP001510.1	2363333	G<->A	Homo	+	AGG<->AAG	R<->K	Nonsynonymous	0	1	MexAM1_META1p2294	2363143	2364384	--
CP001510.1	2364183	G<->A	Homo	+	GTG<->GTA	V<->V	Synonymous	1	0	MexAM1_META1p2294	2363143	2364384	--
CP001510.1	2370361	T<->C	Homo	+	CGT<->CGC	R<->R	Synonymous	1	0	MexAM1_META1p2302	2370080	2371480	--
CP001510.1	2370487	T<->C	Homo	+	CGT<->CGC	R<->R	Synonymous	1	0	MexAM1_META1p2302	2370080	2371480	--
CP001510.1	2375733	T<->C	Homo	+	TCC<->CCC	S<->P	Nonsynonymous	0	1	MexAM1_META1p2307	2375457	2376914	--
CP001510.1	2379541	C<->T	Homo	-	CCG<->CTG	P<->L	Nonsynonymous	0	1	MexAM1_META1p2310	2379159	2380844	--
CP001510.1	2394059	G<->C	Homo	-	GGC<->GCC	G<->A	Nonsynonymous	0	1	MexAM1_META1p2325	2393674	2394591	--
CP001510.1	2426110	T<->C	Homo	-	AAT<->AAC	N<->N	Synonymous	1	0	MexAM1_META1p2354	2424805	2426718	--
CP001510.1	2426423	T<->A	Homo	-	TTG<->TAG	L<->*	Premature_stop	0	1	MexAM1_META1p2354	2424805	2426718	--
CP001510.1	2426424	T<->C	Homo	-	TTG<->CTG	L<->L	Synonymous	1	0	MexAM1_META1p2354	2424805	2426718	--
CP001510.1	2426429	G<->C	Homo	-	GGG<->GCG	G<->A	Nonsynonymous	0	1	MexAM1_META1p2354	2424805	2426718	--
CP001510.1	2426431	G<->C	Homo	-	GCG<->GCC	A<->A	Synonymous	1	0	MexAM1_META1p2354	2424805	2426718	--
CP001510.1	2432882	G<->A	Homo	-	GTC<->ATC	V<->I	Nonsynonymous	0	1	MexAM1_META1p2361	2432469	2433482	--
CP001510.1	2439174	C<->G	Homo	+	CTC<->GTC	L<->V	Nonsynonymous	0	1	MexAM1_META1p2368	2438745	2439251	--
CP001510.1	2452611	G<->A	Homo	+	GAG<->AAG	E<->K	Nonsynonymous	0	1	MexAM1_META1p2381	2452365	2452682	--
CP001510.1	2455404	G<->T	Homo	+	GGG<->GGT	G<->G	Synonymous	1	0	MexAM1_META1p2383	2455231	2455728	--
CP001510.1	2456675	T<->A	Homo	+	GAT<->GAA	D<->E	Nonsynonymous	0	1	MexAM1_META1p2385	2456574	2458538	--
CP001510.1	2457161	G<->A	Homo	+	GAG<->GAA	E<->E	Synonymous	1	0	MexAM1_META1p2385	2456574	2458538	--
CP001510.1	2458108	T<->C	Homo	+	GTG<->GCG	V<->A	Nonsynonymous	0	1	MexAM1_META1p2385	2456574	2458538	--
CP001510.1	2479953	C<->T	Homo	+	GTC<->GTT	V<->V	Synonymous	1	0	MexAM1_META1p2406	2479357	2480016	--
CP001510.1	2482817	T<->C	Homo	+	TTC<->CTC	F<->L	Nonsynonymous	0	1	MexAM1_META1p2408	2482430	2483305	--
CP001510.1	2487774	T<->C	Homo	+	GTC<->GCC	V<->A	Nonsynonymous	0	1	MexAM1_META1p2412	2487227	2534719	--
CP001510.1	2498149	C<->G	Homo	+	GTC<->GTG	V<->V	Synonymous	1	0	MexAM1_META1p2412	2487227	2534719	--
CP001510.1	2498520	C<->A	Homo	+	GCG<->GAG	A<->E	Nonsynonymous	0	1	MexAM1_META1p2412	2487227	2534719	--
CP001510.1	2504058	T<->C	Homo	+	TTG<->TCG	L<->S	Nonsynonymous	0	1	MexAM1_META1p2412	2487227	2534719	--
CP001510.1	2511204	A<->G	Homo	+	GAC<->GGC	D<->G	Nonsynonymous	0	1	MexAM1_META1p2412	2487227	2534719	--
CP001510.1	2511236	T<->C	Homo	+	TTC<->CTC	F<->L	Nonsynonymous	0	1	MexAM1_META1p2412	2487227	2534719	--
CP001510.1	2514392	C<->T	Homo	+	CGG<->TGG	R<->W	Nonsynonymous	0	1	MexAM1_META1p2412	2487227	2534719	--
CP001510.1	2530610	G<->A	Homo	+	GGC<->AGC	G<->S	Nonsynonymous	0	1	MexAM1_META1p2412	2487227	2534719	--
CP001510.1	2531626	A<->G	Homo	+	CAA<->CAG	Q<->Q	Synonymous	1	0	MexAM1_META1p2412	2487227	2534719	--
CP001510.1	2533482	A<->T	Homo	+	AAT<->ATT	N<->I	Nonsynonymous	0	1	MexAM1_META1p2412	2487227	2534719	--
CP001510.1	2548254	G<->A	Homo	-	GAT<->AAT	D<->N	Nonsynonymous	0	1	MexAM1_META1p2423	2548153	2548389	--
CP001510.1	2559209	C<->T	Homo	+	ACC<->ATC	T<->I	Nonsynonymous	0	1	MexAM1_META1p2433	2558152	2559345	--
CP001510.1	2561013	T<->G	Homo	+	TCG<->GCG	S<->A	Nonsynonymous	0	1	MexAM1_META1p2436	2560590	2563733	--
CP001510.1	2575177	G<->C	Homo	+	GGC<->CGC	G<->R	Nonsynonymous	0	1	MexAM1_META1p2448	2573881	2575329	--
CP001510.1	2583847	C<->A	Homo	+	ACC<->AAC	T<->N	Nonsynonymous	0	1	MexAM1_META1p2457	2583207	2584703	--
CP001510.1	2584992	G<->A	Homo	-	GGG<->GGA	G<->G	Synonymous	1	0	MexAM1_META1p2458	2584809	2585228	--
CP001510.1	2586573	G<->C	Homo	-	GGC<->GCC	G<->A	Nonsynonymous	0	1	MexAM1_META1p2460	2586338	2586670	--
CP001510.1	2601210	C<->T	Homo	+	ACC<->ACT	T<->T	Synonymous	1	0	MexAM1_META1p2476	2600986	2601765	--
CP001510.1	2606993	A<->G	Homo	-	ACA<->ACG	T<->T	Synonymous	1	0	MexAM1_META1p2481	2606921	2608123	--
CP001510.1	2610962	G<->A	Homo	+	GCC<->ACC	A<->T	Nonsynonymous	0	1	MexAM1_META1p2486	2610635	2612023	--
CP001510.1	2613641	C<->G	Homo	+	CTG<->GTG	L<->V	Nonsynonymous	0	1	MexAM1_META1p2487	2612036	2615173	--
CP001510.1	2620844	T<->G	Homo	+	GGT<->GGG	G<->G	Synonymous	1	0	MexAM1_META1p2490	2620254	2621762	--
CP001510.1	2628059	T<->A	Homo	-	ACT<->ACA	T<->T	Synonymous	1	0	MexAM1_META1p2496	2627675	2628637	--
CP001510.1	2639250	T<->G	Homo	-	GTC<->GGC	V<->G	Nonsynonymous	0	1	MexAM1_META1p2504	2637638	2639587	--
CP001510.1	2652580	A<->G	Homo	+	TCA<->TCG	S<->S	Synonymous	1	0	MexAM1_META1p2518	2651993	2652760	--
CP001510.1	2653213	G<->A	Homo	+	GGT<->AGT	G<->S	Nonsynonymous	0	1	MexAM1_META1p2519	2652808	2653584	--
CP001510.1	2653317	G<->T	Homo	+	GCG<->GCT	A<->A	Synonymous	1	0	MexAM1_META1p2519	2652808	2653584	--
CP001510.1	2659906	C<->G	Homo	+	ACG<->AGG	T<->R	Nonsynonymous	0	1	MexAM1_META1p2526	2659722	2659949	--
CP001510.1	2665103	G<->A	Homo	+	GAC<->AAC	D<->N	Nonsynonymous	0	1	MexAM1_META1p2531	2664917	2666866	--
CP001510.1	2672867	C<->A	Homo	-	AGC<->AGA	S<->R	Nonsynonymous	0	1	MexAM1_META1p2535	2671355	2672953	--
CP001510.1	2673742	T<->C	Homo	-	TGG<->CGG	W<->R	Nonsynonymous	0	1	MexAM1_META1p2536	2673161	2674852	--
CP001510.1	2677551	A<->C	Homo	-	ATT<->CTT	I<->L	Nonsynonymous	0	1	MexAM1_META1p2539	2676529	2677614	--
CP001510.1	2783225	A<->C	Homo	+	AAG<->CAG	K<->Q	Nonsynonymous	0	1	MexAM1_META1p2654	2782019	2783368	--
CP001510.1	2783226	A<->G	Homo	+	AAG<->AGG	K<->R	Nonsynonymous	0	1	MexAM1_META1p2654	2782019	2783368	--
CP001510.1	2783234	A<->G	Homo	+	ATC<->GTC	I<->V	Nonsynonymous	0	1	MexAM1_META1p2654	2782019	2783368	--
CP001510.1	2783237	G<->A	Homo	+	GAG<->AAG	E<->K	Nonsynonymous	0	1	MexAM1_META1p2654	2782019	2783368	--
CP001510.1	2783240	C<->G	Homo	+	CTC<->GTC	L<->V	Nonsynonymous	0	1	MexAM1_META1p2654	2782019	2783368	--
CP001510.1	2783245	G<->C	Homo	+	GGG<->GGC	G<->G	Synonymous	1	0	MexAM1_META1p2654	2782019	2783368	--
CP001510.1	2783254	C<->T	Homo	+	GAC<->GAT	D<->D	Synonymous	1	0	MexAM1_META1p2654	2782019	2783368	--
CP001510.1	2783258	G<->C	Homo	+	GAT<->CAT	D<->H	Nonsynonymous	0	1	MexAM1_META1p2654	2782019	2783368	--
CP001510.1	2783260	T<->G	Homo	+	GAT<->GAG	D<->E	Nonsynonymous	0	1	MexAM1_META1p2654	2782019	2783368	--
CP001510.1	2783263	T<->G	Homo	+	GCT<->GCG	A<->A	Synonymous	1	0	MexAM1_META1p2654	2782019	2783368	--
CP001510.1	2783264	T<->C	Homo	+	TAC<->CAC	Y<->H	Nonsynonymous	0	1	MexAM1_META1p2654	2782019	2783368	--
CP001510.1	2783265	A<->T	Homo	+	TAC<->TTC	Y<->F	Nonsynonymous	0	1	MexAM1_META1p2654	2782019	2783368	--
CP001510.1	2783273	G<->A	Homo	+	GTC<->ATC	V<->I	Nonsynonymous	0	1	MexAM1_META1p2654	2782019	2783368	--
CP001510.1	2783274	T<->C	Homo	+	GTC<->GCC	V<->A	Nonsynonymous	0	1	MexAM1_META1p2654	2782019	2783368	--
CP001510.1	2783276	T<->G	Homo	+	TCG<->GCG	S<->A	Nonsynonymous	0	1	MexAM1_META1p2654	2782019	2783368	--
CP001510.1	2783277	C<->A	Homo	+	TCG<->TAG	S<->*	Premature_stop	0	1	MexAM1_META1p2654	2782019	2783368	--
CP001510.1	2783285	A<->C	Homo	+	AGG<->CGG	R<->R	Synonymous	1	0	MexAM1_META1p2654	2782019	2783368	--
CP001510.1	2783293	C<->T	Homo	+	GGC<->GGT	G<->G	Synonymous	1	0	MexAM1_META1p2654	2782019	2783368	--
CP001510.1	2783296	C<->G	Homo	+	GAC<->GAG	D<->E	Nonsynonymous	0	1	MexAM1_META1p2654	2782019	2783368	--
CP001510.1	2783315	T<->A	Homo	+	TCC<->ACC	S<->T	Nonsynonymous	0	1	MexAM1_META1p2654	2782019	2783368	--
CP001510.1	2783323	C<->G	Homo	+	CTC<->CTG	L<->L	Synonymous	1	0	MexAM1_META1p2654	2782019	2783368	--
CP001510.1	2783332	T<->G	Homo	+	GCT<->GCG	A<->A	Synonymous	1	0	MexAM1_META1p2654	2782019	2783368	--
CP001510.1	2783335	G<->A	Homo	+	GAG<->GAA	E<->E	Synonymous	1	0	MexAM1_META1p2654	2782019	2783368	--
CP001510.1	2783349	C<->A	Homo	+	GCG<->GAG	A<->E	Nonsynonymous	0	1	MexAM1_META1p2654	2782019	2783368	--
CP001510.1	2783351	A<->G	Homo	+	ACC<->GCC	T<->A	Nonsynonymous	0	1	MexAM1_META1p2654	2782019	2783368	--
CP001510.1	2783355	G<->A	Homo	+	GGC<->GAC	G<->D	Nonsynonymous	0	1	MexAM1_META1p2654	2782019	2783368	--
CP001510.1	2783357	G<->C	Homo	+	GAC<->CAC	D<->H	Nonsynonymous	0	1	MexAM1_META1p2654	2782019	2783368	--
CP001510.1	2783360	A<->G	Homo	+	AAC<->GAC	N<->D	Nonsynonymous	0	1	MexAM1_META1p2654	2782019	2783368	--
CP001510.1	2783362	C<->T	Homo	+	AAC<->AAT	N<->N	Synonymous	1	0	MexAM1_META1p2654	2782019	2783368	--
CP001510.1	2783363	G<->C	Homo	+	GAC<->CAC	D<->H	Nonsynonymous	0	1	MexAM1_META1p2654	2782019	2783368	--
CP001510.1	2783367	G<->A	Homo	+	TGA<->TAA	*<->*	Stop_syn	1	0	MexAM1_META1p2654	2782019	2783368	--
CP001510.1	2783395	A<->G	Homo	+	ATC<->GTC	I<->V	Nonsynonymous	0	1	MexAM1_META1p2655	2783383	2786643	--
CP001510.1	2783400	C<->T	Homo	+	CTC<->CTT	L<->L	Synonymous	1	0	MexAM1_META1p2655	2783383	2786643	--
CP001510.1	2783403	C<->T	Homo	+	GAC<->GAT	D<->D	Synonymous	1	0	MexAM1_META1p2655	2783383	2786643	--
CP001510.1	2783406	C<->T	Homo	+	TTC<->TTT	F<->F	Synonymous	1	0	MexAM1_META1p2655	2783383	2786643	--
CP001510.1	2783409	G<->C	Homo	+	TCG<->TCC	S<->S	Synonymous	1	0	MexAM1_META1p2655	2783383	2786643	--
CP001510.1	2783412	C<->G	Homo	+	GTC<->GTG	V<->V	Synonymous	1	0	MexAM1_META1p2655	2783383	2786643	--
CP001510.1	2783430	G<->C	Homo	+	GTG<->GTC	V<->V	Synonymous	1	0	MexAM1_META1p2655	2783383	2786643	--
CP001510.1	2783431	C<->G	Homo	+	CTG<->GTG	L<->V	Nonsynonymous	0	1	MexAM1_META1p2655	2783383	2786643	--
CP001510.1	2783451	C<->G	Homo	+	GCC<->GCG	A<->A	Synonymous	1	0	MexAM1_META1p2655	2783383	2786643	--
CP001510.1	2783456	G<->C	Homo	+	GGC<->GCC	G<->A	Nonsynonymous	0	1	MexAM1_META1p2655	2783383	2786643	--
CP001510.1	2783458	T<->C	Homo	+	TTC<->CTC	F<->L	Nonsynonymous	0	1	MexAM1_META1p2655	2783383	2786643	--
CP001510.1	2783460	C<->G	Homo	+	TTC<->TTG	F<->L	Nonsynonymous	0	1	MexAM1_META1p2655	2783383	2786643	--
CP001510.1	2783465	G<->T	Homo	+	GGC<->GTC	G<->V	Nonsynonymous	0	1	MexAM1_META1p2655	2783383	2786643	--
CP001510.1	2783466	C<->G	Homo	+	GGC<->GGG	G<->G	Synonymous	1	0	MexAM1_META1p2655	2783383	2786643	--
CP001510.1	2783470	G<->T	Homo	+	GCC<->TCC	A<->S	Nonsynonymous	0	1	MexAM1_META1p2655	2783383	2786643	--
CP001510.1	2783472	C<->G	Homo	+	GCC<->GCG	A<->A	Synonymous	1	0	MexAM1_META1p2655	2783383	2786643	--
CP001510.1	2783475	G<->C	Homo	+	CTG<->CTC	L<->L	Synonymous	1	0	MexAM1_META1p2655	2783383	2786643	--
CP001510.1	2783477	C<->G	Homo	+	ACC<->AGC	T<->S	Nonsynonymous	0	1	MexAM1_META1p2655	2783383	2786643	--
CP001510.1	2783479	A<->C	Homo	+	AAG<->CAG	K<->Q	Nonsynonymous	0	1	MexAM1_META1p2655	2783383	2786643	--
CP001510.1	2783480	A<->G	Homo	+	AAG<->AGG	K<->R	Nonsynonymous	0	1	MexAM1_META1p2655	2783383	2786643	--
CP001510.1	2783487	C<->G	Homo	+	CCC<->CCG	P<->P	Synonymous	1	0	MexAM1_META1p2655	2783383	2786643	--
CP001510.1	2783493	C<->T	Homo	+	GAC<->GAT	D<->D	Synonymous	1	0	MexAM1_META1p2655	2783383	2786643	--
CP001510.1	2783499	C<->G	Homo	+	GTC<->GTG	V<->V	Synonymous	1	0	MexAM1_META1p2655	2783383	2786643	--
CP001510.1	2783523	G<->C	Homo	+	GTG<->GTC	V<->V	Synonymous	1	0	MexAM1_META1p2655	2783383	2786643	--
CP001510.1	2783535	G<->C	Homo	+	ACG<->ACC	T<->T	Synonymous	1	0	MexAM1_META1p2655	2783383	2786643	--
CP001510.1	2783536	G<->A	Homo	+	GTC<->ATC	V<->I	Nonsynonymous	0	1	MexAM1_META1p2655	2783383	2786643	--
CP001510.1	2783537	T<->C	Homo	+	GTC<->GCC	V<->A	Nonsynonymous	0	1	MexAM1_META1p2655	2783383	2786643	--
CP001510.1	2783538	C<->G	Homo	+	GTC<->GTG	V<->V	Synonymous	1	0	MexAM1_META1p2655	2783383	2786643	--
CP001510.1	2783544	C<->G	Homo	+	CCC<->CCG	P<->P	Synonymous	1	0	MexAM1_META1p2655	2783383	2786643	--
CP001510.1	2783547	G<->C	Homo	+	TCG<->TCC	S<->S	Synonymous	1	0	MexAM1_META1p2655	2783383	2786643	--
CP001510.1	2783550	C<->G	Homo	+	CTC<->CTG	L<->L	Synonymous	1	0	MexAM1_META1p2655	2783383	2786643	--
CP001510.1	2783556	A<->G	Homo	+	CCA<->CCG	P<->P	Synonymous	1	0	MexAM1_META1p2655	2783383	2786643	--
CP001510.1	2783557	A<->T	Homo	+	ATC<->TTC	I<->F	Nonsynonymous	0	1	MexAM1_META1p2655	2783383	2786643	--
CP001510.1	2783587	G<->A	Homo	+	GTC<->ATC	V<->I	Nonsynonymous	0	1	MexAM1_META1p2655	2783383	2786643	--
CP001510.1	2783589	C<->T	Homo	+	GTC<->GTT	V<->V	Synonymous	1	0	MexAM1_META1p2655	2783383	2786643	--
CP001510.1	2783592	G<->A	Homo	+	GAG<->GAA	E<->E	Synonymous	1	0	MexAM1_META1p2655	2783383	2786643	--
CP001510.1	2783594	C<->A	Homo	+	ACC<->AAC	T<->N	Nonsynonymous	0	1	MexAM1_META1p2655	2783383	2786643	--
CP001510.1	2783598	G<->C	Homo	+	GCG<->GCC	A<->A	Synonymous	1	0	MexAM1_META1p2655	2783383	2786643	--
CP001510.1	2783604	C<->A	Homo	+	GCC<->GCA	A<->A	Synonymous	1	0	MexAM1_META1p2655	2783383	2786643	--
CP001510.1	2783607	G<->C	Homo	+	GGG<->GGC	G<->G	Synonymous	1	0	MexAM1_META1p2655	2783383	2786643	--
CP001510.1	2783611	A<->C	Homo	+	AAG<->CAG	K<->Q	Nonsynonymous	0	1	MexAM1_META1p2655	2783383	2786643	--
CP001510.1	2783612	A<->G	Homo	+	AAG<->AGG	K<->R	Nonsynonymous	0	1	MexAM1_META1p2655	2783383	2786643	--
CP001510.1	2783613	G<->C	Homo	+	AAG<->AAC	K<->N	Nonsynonymous	0	1	MexAM1_META1p2655	2783383	2786643	--
CP001510.1	2783616	C<->G	Homo	+	GGC<->GGG	G<->G	Synonymous	1	0	MexAM1_META1p2655	2783383	2786643	--
CP001510.1	2783619	C<->G	Homo	+	CTC<->CTG	L<->L	Synonymous	1	0	MexAM1_META1p2655	2783383	2786643	--
CP001510.1	2783625	C<->T	Homo	+	TAC<->TAT	Y<->Y	Synonymous	1	0	MexAM1_META1p2655	2783383	2786643	--
CP001510.1	2783628	C<->G	Homo	+	ACC<->ACG	T<->T	Synonymous	1	0	MexAM1_META1p2655	2783383	2786643	--
CP001510.1	2783631	G<->C	Homo	+	CGG<->CGC	R<->R	Synonymous	1	0	MexAM1_META1p2655	2783383	2786643	--
CP001510.1	2783634	C<->G	Homo	+	TCC<->TCG	S<->S	Synonymous	1	0	MexAM1_META1p2655	2783383	2786643	--
CP001510.1	2783635	T<->C	Homo	+	TTA<->CTA	L<->L	Synonymous	1	0	MexAM1_META1p2655	2783383	2786643	--
CP001510.1	2783637	A<->G	Homo	+	TTA<->TTG	L<->L	Synonymous	1	0	MexAM1_META1p2655	2783383	2786643	--
CP001510.1	2783643	A<->G	Homo	+	CGA<->CGG	R<->R	Synonymous	1	0	MexAM1_META1p2655	2783383	2786643	--
CP001510.1	2783646	T<->C	Homo	+	AAT<->AAC	N<->N	Synonymous	1	0	MexAM1_META1p2655	2783383	2786643	--
CP001510.1	2783649	C<->G	Homo	+	GGC<->GGG	G<->G	Synonymous	1	0	MexAM1_META1p2655	2783383	2786643	--
CP001510.1	2783652	C<->T	Homo	+	TTC<->TTT	F<->F	Synonymous	1	0	MexAM1_META1p2655	2783383	2786643	--
CP001510.1	2783655	G<->C	Homo	+	TCG<->TCC	S<->S	Synonymous	1	0	MexAM1_META1p2655	2783383	2786643	--
CP001510.1	2783673	C<->T	Homo	+	TTC<->TTT	F<->F	Synonymous	1	0	MexAM1_META1p2655	2783383	2786643	--
CP001510.1	2783674	G<->T	Homo	+	GCG<->TCG	A<->S	Nonsynonymous	0	1	MexAM1_META1p2655	2783383	2786643	--
CP001510.1	2783676	G<->C	Homo	+	GCG<->GCC	A<->A	Synonymous	1	0	MexAM1_META1p2655	2783383	2786643	--
CP001510.1	2783682	G<->A	Homo	+	AAG<->AAA	K<->K	Synonymous	1	0	MexAM1_META1p2655	2783383	2786643	--
CP001510.1	2783683	C<->A	Homo	+	CTC<->ATC	L<->I	Nonsynonymous	0	1	MexAM1_META1p2655	2783383	2786643	--
CP001510.1	2783684	T<->C	Homo	+	CTC<->CCC	L<->P	Nonsynonymous	0	1	MexAM1_META1p2655	2783383	2786643	--
CP001510.1	2783694	C<->T	Homo	+	TAC<->TAT	Y<->Y	Synonymous	1	0	MexAM1_META1p2655	2783383	2786643	--
CP001510.1	2783697	C<->T	Homo	+	TTC<->TTT	F<->F	Synonymous	1	0	MexAM1_META1p2655	2783383	2786643	--
CP001510.1	2783700	C<->G	Homo	+	GCC<->GCG	A<->A	Synonymous	1	0	MexAM1_META1p2655	2783383	2786643	--
CP001510.1	2783714	C<->G	Homo	+	GCC<->GGC	A<->G	Nonsynonymous	0	1	MexAM1_META1p2655	2783383	2786643	--
CP001510.1	2783718	G<->A	Homo	+	GAG<->GAA	E<->E	Synonymous	1	0	MexAM1_META1p2655	2783383	2786643	--
CP001510.1	2783725	T<->C	Homo	+	TCC<->CCC	S<->P	Nonsynonymous	0	1	MexAM1_META1p2655	2783383	2786643	--
CP001510.1	2783726	C<->A	Homo	+	TCC<->TAC	S<->Y	Nonsynonymous	0	1	MexAM1_META1p2655	2783383	2786643	--
CP001510.1	2783727	C<->G	Homo	+	TCC<->TCG	S<->S	Synonymous	1	0	MexAM1_META1p2655	2783383	2786643	--
CP001510.1	2783728	C<->G	Homo	+	CAG<->GAG	Q<->E	Nonsynonymous	0	1	MexAM1_META1p2655	2783383	2786643	--
CP001510.1	2783732	T<->C	Homo	+	GTC<->GCC	V<->A	Nonsynonymous	0	1	MexAM1_META1p2655	2783383	2786643	--
CP001510.1	2783734	A<->G	Homo	+	AAG<->GAG	K<->E	Nonsynonymous	0	1	MexAM1_META1p2655	2783383	2786643	--
CP001510.1	2783740	G<->T	Homo	+	GAC<->TAC	D<->Y	Nonsynonymous	0	1	MexAM1_META1p2655	2783383	2786643	--
CP001510.1	2783741	A<->C	Homo	+	GAC<->GCC	D<->A	Nonsynonymous	0	1	MexAM1_META1p2655	2783383	2786643	--
CP001510.1	2783742	C<->G	Homo	+	GAC<->GAG	D<->E	Nonsynonymous	0	1	MexAM1_META1p2655	2783383	2786643	--
CP001510.1	2783743	C<->A	Homo	+	CTG<->ATG	L<->M	Nonsynonymous	0	1	MexAM1_META1p2655	2783383	2786643	--
CP001510.1	2783750	C<->T	Homo	+	CCC<->CTC	P<->L	Nonsynonymous	0	1	MexAM1_META1p2655	2783383	2786643	--
CP001510.1	2783751	C<->G	Homo	+	CCC<->CCG	P<->P	Synonymous	1	0	MexAM1_META1p2655	2783383	2786643	--
CP001510.1	2783753	A<->G	Homo	+	GAC<->GGC	D<->G	Nonsynonymous	0	1	MexAM1_META1p2655	2783383	2786643	--
CP001510.1	2783772	C<->G	Homo	+	GGC<->GGG	G<->G	Synonymous	1	0	MexAM1_META1p2655	2783383	2786643	--
CP001510.1	2783779	T<->A	Homo	+	TCG<->ACG	S<->T	Nonsynonymous	0	1	MexAM1_META1p2655	2783383	2786643	--
CP001510.1	2783781	G<->C	Homo	+	TCG<->TCC	S<->S	Synonymous	1	0	MexAM1_META1p2655	2783383	2786643	--
CP001510.1	2783784	G<->C	Homo	+	ACG<->ACC	T<->T	Synonymous	1	0	MexAM1_META1p2655	2783383	2786643	--
CP001510.1	2783790	C<->T	Homo	+	CTC<->CTT	L<->L	Synonymous	1	0	MexAM1_META1p2655	2783383	2786643	--
CP001510.1	2783796	G<->A	Homo	+	GAG<->GAA	E<->E	Synonymous	1	0	MexAM1_META1p2655	2783383	2786643	--
CP001510.1	2783809	T<->A	Homo	+	TCG<->ACG	S<->T	Nonsynonymous	0	1	MexAM1_META1p2655	2783383	2786643	--
CP001510.1	2783811	G<->C	Homo	+	TCG<->TCC	S<->S	Synonymous	1	0	MexAM1_META1p2655	2783383	2786643	--
CP001510.1	2783812	A<->G	Homo	+	ATC<->GTC	I<->V	Nonsynonymous	0	1	MexAM1_META1p2655	2783383	2786643	--
CP001510.1	2783814	C<->G	Homo	+	ATC<->ATG	I<->M	Nonsynonymous	0	1	MexAM1_META1p2655	2783383	2786643	--
CP001510.1	2783816	A<->G	Homo	+	CAC<->CGC	H<->R	Nonsynonymous	0	1	MexAM1_META1p2655	2783383	2786643	--
CP001510.1	2783825	A<->C	Homo	+	AAG<->ACG	K<->T	Nonsynonymous	0	1	MexAM1_META1p2655	2783383	2786643	--
CP001510.1	2783831	A<->C	Homo	+	GAC<->GCC	D<->A	Nonsynonymous	0	1	MexAM1_META1p2655	2783383	2786643	--
CP001510.1	2783832	C<->G	Homo	+	GAC<->GAG	D<->E	Nonsynonymous	0	1	MexAM1_META1p2655	2783383	2786643	--
CP001510.1	2783835	G<->A	Homo	+	GAG<->GAA	E<->E	Synonymous	1	0	MexAM1_META1p2655	2783383	2786643	--
CP001510.1	2783839	A<->C	Homo	+	ACG<->CCG	T<->P	Nonsynonymous	0	1	MexAM1_META1p2655	2783383	2786643	--
CP001510.1	2783841	G<->A	Homo	+	ACG<->ACA	T<->T	Synonymous	1	0	MexAM1_META1p2655	2783383	2786643	--
CP001510.1	2783846	C<->T	Homo	+	TCG<->TTG	S<->L	Nonsynonymous	0	1	MexAM1_META1p2655	2783383	2786643	--
CP001510.1	2783850	T<->A	Homo	+	CCT<->CCA	P<->P	Synonymous	1	0	MexAM1_META1p2655	2783383	2786643	--
CP001510.1	2783853	G<->C	Homo	+	GCG<->GCC	A<->A	Synonymous	1	0	MexAM1_META1p2655	2783383	2786643	--
CP001510.1	2783857	A<->C	Homo	+	AAG<->CAG	K<->Q	Nonsynonymous	0	1	MexAM1_META1p2655	2783383	2786643	--
CP001510.1	2783862	G<->C	Homo	+	CCG<->CCC	P<->P	Synonymous	1	0	MexAM1_META1p2655	2783383	2786643	--
CP001510.1	2783871	A<->G	Homo	+	CAA<->CAG	Q<->Q	Synonymous	1	0	MexAM1_META1p2655	2783383	2786643	--
CP001510.1	2783872	C<->T	Homo	+	CCG<->TCG	P<->S	Nonsynonymous	0	1	MexAM1_META1p2655	2783383	2786643	--
CP001510.1	2783898	A<->G	Homo	+	GAA<->GAG	E<->E	Synonymous	1	0	MexAM1_META1p2655	2783383	2786643	--
CP001510.1	2783899	G<->C	Homo	+	GGC<->CGC	G<->R	Nonsynonymous	0	1	MexAM1_META1p2655	2783383	2786643	--
CP001510.1	2783901	C<->G	Homo	+	GGC<->GGG	G<->G	Synonymous	1	0	MexAM1_META1p2655	2783383	2786643	--
CP001510.1	2783907	G<->C	Homo	+	CGG<->CGC	R<->R	Synonymous	1	0	MexAM1_META1p2655	2783383	2786643	--
CP001510.1	2783910	C<->G	Homo	+	CTC<->CTG	L<->L	Synonymous	1	0	MexAM1_META1p2655	2783383	2786643	--
CP001510.1	2783912	G<->C	Homo	+	AGG<->ACG	R<->T	Nonsynonymous	0	1	MexAM1_META1p2655	2783383	2786643	--
CP001510.1	2783913	G<->C	Homo	+	AGG<->AGC	R<->S	Nonsynonymous	0	1	MexAM1_META1p2655	2783383	2786643	--
CP001510.1	2783915	C<->G	Homo	+	ACG<->AGG	T<->R	Nonsynonymous	0	1	MexAM1_META1p2655	2783383	2786643	--
CP001510.1	2783916	G<->C	Homo	+	ACG<->ACC	T<->T	Synonymous	1	0	MexAM1_META1p2655	2783383	2786643	--
CP001510.1	2783920	C<->G	Homo	+	CTG<->GTG	L<->V	Nonsynonymous	0	1	MexAM1_META1p2655	2783383	2786643	--
CP001510.1	2783922	G<->C	Homo	+	CTG<->CTC	L<->L	Synonymous	1	0	MexAM1_META1p2655	2783383	2786643	--
CP001510.1	2783925	G<->A	Homo	+	GAG<->GAA	E<->E	Synonymous	1	0	MexAM1_META1p2655	2783383	2786643	--
CP001510.1	2783936	A<->T	Homo	+	TAC<->TTC	Y<->F	Nonsynonymous	0	1	MexAM1_META1p2655	2783383	2786643	--
CP001510.1	2783955	C<->G	Homo	+	GAC<->GAG	D<->E	Nonsynonymous	0	1	MexAM1_META1p2655	2783383	2786643	--
CP001510.1	2783970	C<->G	Homo	+	CCC<->CCG	P<->P	Synonymous	1	0	MexAM1_META1p2655	2783383	2786643	--
CP001510.1	2783973	G<->A	Homo	+	CAG<->CAA	Q<->Q	Synonymous	1	0	MexAM1_META1p2655	2783383	2786643	--
CP001510.1	2783979	G<->A	Homo	+	AAG<->AAA	K<->K	Synonymous	1	0	MexAM1_META1p2655	2783383	2786643	--
CP001510.1	2783987	C<->G	Homo	+	CCG<->CGG	P<->R	Nonsynonymous	0	1	MexAM1_META1p2655	2783383	2786643	--
CP001510.1	2783988	G<->T	Homo	+	CCG<->CCT	P<->P	Synonymous	1	0	MexAM1_META1p2655	2783383	2786643	--
CP001510.1	2783991	C<->T	Homo	+	GGC<->GGT	G<->G	Synonymous	1	0	MexAM1_META1p2655	2783383	2786643	--
CP001510.1	2783997	C<->G	Homo	+	GCC<->GCG	A<->A	Synonymous	1	0	MexAM1_META1p2655	2783383	2786643	--
CP001510.1	2784003	C<->T	Homo	+	GTC<->GTT	V<->V	Synonymous	1	0	MexAM1_META1p2655	2783383	2786643	--
CP001510.1	2784052	A<->G	Homo	+	ACG<->GCG	T<->A	Nonsynonymous	0	1	MexAM1_META1p2655	2783383	2786643	--
CP001510.1	2784060	C<->G	Homo	+	CTC<->CTG	L<->L	Synonymous	1	0	MexAM1_META1p2655	2783383	2786643	--
CP001510.1	2784063	C<->G	Homo	+	ACC<->ACG	T<->T	Synonymous	1	0	MexAM1_META1p2655	2783383	2786643	--
CP001510.1	2784066	C<->G	Homo	+	GCC<->GCG	A<->A	Synonymous	1	0	MexAM1_META1p2655	2783383	2786643	--
CP001510.1	2784075	C<->G	Homo	+	CTC<->CTG	L<->L	Synonymous	1	0	MexAM1_META1p2655	2783383	2786643	--
CP001510.1	2784078	C<->G	Homo	+	TCC<->TCG	S<->S	Synonymous	1	0	MexAM1_META1p2655	2783383	2786643	--
CP001510.1	2784082	T<->G	Homo	+	TCC<->GCC	S<->A	Nonsynonymous	0	1	MexAM1_META1p2655	2783383	2786643	--
CP001510.1	2784083	C<->G	Homo	+	TCC<->TGC	S<->C	Nonsynonymous	0	1	MexAM1_META1p2655	2783383	2786643	--
CP001510.1	2784087	C<->T	Homo	+	GAC<->GAT	D<->D	Synonymous	1	0	MexAM1_META1p2655	2783383	2786643	--
CP001510.1	2784092	C<->T	Homo	+	GCG<->GTG	A<->V	Nonsynonymous	0	1	MexAM1_META1p2655	2783383	2786643	--
CP001510.1	2784099	C<->G	Homo	+	GCC<->GCG	A<->A	Synonymous	1	0	MexAM1_META1p2655	2783383	2786643	--
CP001510.1	2784100	T<->C	Homo	+	TTG<->CTG	L<->L	Synonymous	1	0	MexAM1_META1p2655	2783383	2786643	--
CP001510.1	2784132	C<->T	Homo	+	CGC<->CGT	R<->R	Synonymous	1	0	MexAM1_META1p2655	2783383	2786643	--
CP001510.1	2784162	C<->G	Homo	+	GTC<->GTG	V<->V	Synonymous	1	0	MexAM1_META1p2655	2783383	2786643	--
CP001510.1	2784165	G<->C	Homo	+	GTG<->GTC	V<->V	Synonymous	1	0	MexAM1_META1p2655	2783383	2786643	--
CP001510.1	2784171	G<->C	Homo	+	GCG<->GCC	A<->A	Synonymous	1	0	MexAM1_META1p2655	2783383	2786643	--
CP001510.1	2784172	G<->T	Homo	+	GCC<->TCC	A<->S	Nonsynonymous	0	1	MexAM1_META1p2655	2783383	2786643	--
CP001510.1	2784177	G<->C	Homo	+	GGG<->GGC	G<->G	Synonymous	1	0	MexAM1_META1p2655	2783383	2786643	--
CP001510.1	2784194	G<->A	Homo	+	GGG<->GAG	G<->E	Nonsynonymous	0	1	MexAM1_META1p2655	2783383	2786643	--
CP001510.1	2784203	A<->G	Homo	+	GAG<->GGG	E<->G	Nonsynonymous	0	1	MexAM1_META1p2655	2783383	2786643	--
CP001510.1	2784204	G<->C	Homo	+	GAG<->GAC	E<->D	Nonsynonymous	0	1	MexAM1_META1p2655	2783383	2786643	--
CP001510.1	2784206	A<->G	Homo	+	AAC<->AGC	N<->S	Nonsynonymous	0	1	MexAM1_META1p2655	2783383	2786643	--
CP001510.1	2784210	C<->G	Homo	+	GTC<->GTG	V<->V	Synonymous	1	0	MexAM1_META1p2655	2783383	2786643	--
CP001510.1	2784211	C<->G	Homo	+	CTC<->GTC	L<->V	Nonsynonymous	0	1	MexAM1_META1p2655	2783383	2786643	--
CP001510.1	2784216	C<->G	Homo	+	GTC<->GTG	V<->V	Synonymous	1	0	MexAM1_META1p2655	2783383	2786643	--
CP001510.1	2784222	C<->G	Homo	+	ACC<->ACG	T<->T	Synonymous	1	0	MexAM1_META1p2655	2783383	2786643	--
CP001510.1	2784231	C<->G	Homo	+	GGC<->GGG	G<->G	Synonymous	1	0	MexAM1_META1p2655	2783383	2786643	--
CP001510.1	2784244	A<->G	Homo	+	ATC<->GTC	I<->V	Nonsynonymous	0	1	MexAM1_META1p2655	2783383	2786643	--
CP001510.1	2784248	A<->G	Homo	+	AAG<->AGG	K<->R	Nonsynonymous	0	1	MexAM1_META1p2655	2783383	2786643	--
CP001510.1	2784249	G<->C	Homo	+	AAG<->AAC	K<->N	Nonsynonymous	0	1	MexAM1_META1p2655	2783383	2786643	--
CP001510.1	2784252	C<->T	Homo	+	GAC<->GAT	D<->D	Synonymous	1	0	MexAM1_META1p2655	2783383	2786643	--
CP001510.1	2784253	A<->G	Homo	+	ATC<->GTC	I<->V	Nonsynonymous	0	1	MexAM1_META1p2655	2783383	2786643	--
CP001510.1	2784255	C<->G	Homo	+	ATC<->ATG	I<->M	Nonsynonymous	0	1	MexAM1_META1p2655	2783383	2786643	--
CP001510.1	2784258	C<->G	Homo	+	GCC<->GCG	A<->A	Synonymous	1	0	MexAM1_META1p2655	2783383	2786643	--
CP001510.1	2784261	G<->T	Homo	+	GAG<->GAT	E<->D	Nonsynonymous	0	1	MexAM1_META1p2655	2783383	2786643	--
CP001510.1	2784264	C<->G	Homo	+	GTC<->GTG	V<->V	Synonymous	1	0	MexAM1_META1p2655	2783383	2786643	--
CP001510.1	2784267	G<->C	Homo	+	CGG<->CGC	R<->R	Synonymous	1	0	MexAM1_META1p2655	2783383	2786643	--
CP001510.1	2784279	C<->T	Homo	+	GAC<->GAT	D<->D	Synonymous	1	0	MexAM1_META1p2655	2783383	2786643	--
CP001510.1	2784288	G<->C	Homo	+	ACG<->ACC	T<->T	Synonymous	1	0	MexAM1_META1p2655	2783383	2786643	--
CP001510.1	2784297	C<->G	Homo	+	GCC<->GCG	A<->A	Synonymous	1	0	MexAM1_META1p2655	2783383	2786643	--
CP001510.1	2784309	G<->C	Homo	+	GGG<->GGC	G<->G	Synonymous	1	0	MexAM1_META1p2655	2783383	2786643	--
CP001510.1	2784312	G<->C	Homo	+	CAG<->CAC	Q<->H	Nonsynonymous	0	1	MexAM1_META1p2655	2783383	2786643	--
CP001510.1	2784318	C<->G	Homo	+	GTC<->GTG	V<->V	Synonymous	1	0	MexAM1_META1p2655	2783383	2786643	--
CP001510.1	2784321	C<->G	Homo	+	GTC<->GTG	V<->V	Synonymous	1	0	MexAM1_META1p2655	2783383	2786643	--
CP001510.1	2784324	C<->G	Homo	+	GTC<->GTG	V<->V	Synonymous	1	0	MexAM1_META1p2655	2783383	2786643	--
CP001510.1	2784333	G<->A	Homo	+	GCG<->GCA	A<->A	Synonymous	1	0	MexAM1_META1p2655	2783383	2786643	--
CP001510.1	2784336	G<->C	Homo	+	CTG<->CTC	L<->L	Synonymous	1	0	MexAM1_META1p2655	2783383	2786643	--
CP001510.1	2784360	C<->T	Homo	+	CGC<->CGT	R<->R	Synonymous	1	0	MexAM1_META1p2655	2783383	2786643	--
CP001510.1	2784366	C<->G	Homo	+	GTC<->GTG	V<->V	Synonymous	1	0	MexAM1_META1p2655	2783383	2786643	--
CP001510.1	2784369	G<->C	Homo	+	GCG<->GCC	A<->A	Synonymous	1	0	MexAM1_META1p2655	2783383	2786643	--
CP001510.1	2784372	C<->G	Homo	+	GCC<->GCG	A<->A	Synonymous	1	0	MexAM1_META1p2655	2783383	2786643	--
CP001510.1	2784375	G<->C	Homo	+	GCG<->GCC	A<->A	Synonymous	1	0	MexAM1_META1p2655	2783383	2786643	--
CP001510.1	2784381	C<->T	Homo	+	GAC<->GAT	D<->D	Synonymous	1	0	MexAM1_META1p2655	2783383	2786643	--
CP001510.1	2784384	C<->G	Homo	+	GCC<->GCG	A<->A	Synonymous	1	0	MexAM1_META1p2655	2783383	2786643	--
CP001510.1	2784385	A<->C	Homo	+	AAG<->CAG	K<->Q	Nonsynonymous	0	1	MexAM1_META1p2655	2783383	2786643	--
CP001510.1	2784386	A<->G	Homo	+	AAG<->AGG	K<->R	Nonsynonymous	0	1	MexAM1_META1p2655	2783383	2786643	--
CP001510.1	2784392	C<->A	Homo	+	ACG<->AAG	T<->K	Nonsynonymous	0	1	MexAM1_META1p2655	2783383	2786643	--
CP001510.1	2784393	G<->C	Homo	+	ACG<->ACC	T<->T	Synonymous	1	0	MexAM1_META1p2655	2783383	2786643	--
CP001510.1	2784404	A<->C	Homo	+	AAG<->ACG	K<->T	Nonsynonymous	0	1	MexAM1_META1p2655	2783383	2786643	--
CP001510.1	2784411	T<->G	Homo	+	CTT<->CTG	L<->L	Synonymous	1	0	MexAM1_META1p2655	2783383	2786643	--
CP001510.1	2784415	C<->T	Homo	+	CCC<->TCC	P<->S	Nonsynonymous	0	1	MexAM1_META1p2655	2783383	2786643	--
CP001510.1	2784417	C<->G	Homo	+	CCC<->CCG	P<->P	Synonymous	1	0	MexAM1_META1p2655	2783383	2786643	--
CP001510.1	2784420	C<->G	Homo	+	GGC<->GGG	G<->G	Synonymous	1	0	MexAM1_META1p2655	2783383	2786643	--
CP001510.1	2784421	G<->A	Homo	+	GTC<->ATC	V<->I	Nonsynonymous	0	1	MexAM1_META1p2655	2783383	2786643	--
CP001510.1	2784425	A<->T	Homo	+	GAG<->GTG	E<->V	Nonsynonymous	0	1	MexAM1_META1p2655	2783383	2786643	--
CP001510.1	2784426	G<->C	Homo	+	GAG<->GAC	E<->D	Nonsynonymous	0	1	MexAM1_META1p2655	2783383	2786643	--
CP001510.1	2784429	C<->G	Homo	+	GTC<->GTG	V<->V	Synonymous	1	0	MexAM1_META1p2655	2783383	2786643	--
CP001510.1	2784450	G<->C	Homo	+	ACG<->ACC	T<->T	Synonymous	1	0	MexAM1_META1p2655	2783383	2786643	--
CP001510.1	2784452	T<->A	Homo	+	CTC<->CAC	L<->H	Nonsynonymous	0	1	MexAM1_META1p2655	2783383	2786643	--
CP001510.1	2784453	C<->G	Homo	+	CTC<->CTG	L<->L	Synonymous	1	0	MexAM1_META1p2655	2783383	2786643	--
CP001510.1	2784465	C<->G	Homo	+	GCC<->GCG	A<->A	Synonymous	1	0	MexAM1_META1p2655	2783383	2786643	--
CP001510.1	2784468	C<->G	Homo	+	ACC<->ACG	T<->T	Synonymous	1	0	MexAM1_META1p2655	2783383	2786643	--
CP001510.1	2784469	A<->G	Homo	+	ATC<->GTC	I<->V	Nonsynonymous	0	1	MexAM1_META1p2655	2783383	2786643	--
CP001510.1	2784474	G<->C	Homo	+	AGG<->AGC	R<->S	Nonsynonymous	0	1	MexAM1_META1p2655	2783383	2786643	--
CP001510.1	2784480	G<->C	Homo	+	GTG<->GTC	V<->V	Synonymous	1	0	MexAM1_META1p2655	2783383	2786643	--
CP001510.1	2784483	C<->G	Homo	+	GCC<->GCG	A<->A	Synonymous	1	0	MexAM1_META1p2655	2783383	2786643	--
CP001510.1	2784486	G<->A	Homo	+	AAG<->AAA	K<->K	Synonymous	1	0	MexAM1_META1p2655	2783383	2786643	--
CP001510.1	2784495	G<->C	Homo	+	GCG<->GCC	A<->A	Synonymous	1	0	MexAM1_META1p2655	2783383	2786643	--
CP001510.1	2784504	G<->C	Homo	+	GCG<->GCC	A<->A	Synonymous	1	0	MexAM1_META1p2655	2783383	2786643	--
CP001510.1	2784510	C<->G	Homo	+	CTC<->CTG	L<->L	Synonymous	1	0	MexAM1_META1p2655	2783383	2786643	--
CP001510.1	2784513	C<->G	Homo	+	GTC<->GTG	V<->V	Synonymous	1	0	MexAM1_META1p2655	2783383	2786643	--
CP001510.1	2784517	G<->C	Homo	+	GTC<->CTC	V<->L	Nonsynonymous	0	1	MexAM1_META1p2655	2783383	2786643	--
CP001510.1	2784519	C<->G	Homo	+	GTC<->GTG	V<->V	Synonymous	1	0	MexAM1_META1p2655	2783383	2786643	--
CP001510.1	2784528	C<->T	Homo	+	TTC<->TTT	F<->F	Synonymous	1	0	MexAM1_META1p2655	2783383	2786643	--
CP001510.1	2784540	C<->G	Homo	+	GGC<->GGG	G<->G	Synonymous	1	0	MexAM1_META1p2655	2783383	2786643	--
CP001510.1	2784543	C<->T	Homo	+	AAC<->AAT	N<->N	Synonymous	1	0	MexAM1_META1p2655	2783383	2786643	--
CP001510.1	2784544	A<->T	Homo	+	ATC<->TTC	I<->F	Nonsynonymous	0	1	MexAM1_META1p2655	2783383	2786643	--
CP001510.1	2784552	C<->G	Homo	+	GCC<->GCG	A<->A	Synonymous	1	0	MexAM1_META1p2655	2783383	2786643	--
CP001510.1	2784555	C<->G	Homo	+	GCC<->GCG	A<->A	Synonymous	1	0	MexAM1_META1p2655	2783383	2786643	--
CP001510.1	2784556	A<->G	Homo	+	ATC<->GTC	I<->V	Nonsynonymous	0	1	MexAM1_META1p2655	2783383	2786643	--
CP001510.1	2784558	C<->G	Homo	+	ATC<->ATG	I<->M	Nonsynonymous	0	1	MexAM1_META1p2655	2783383	2786643	--
CP001510.1	2784579	C<->G	Homo	+	CCC<->CCG	P<->P	Synonymous	1	0	MexAM1_META1p2655	2783383	2786643	--
CP001510.1	2784582	C<->G	Homo	+	GTC<->GTG	V<->V	Synonymous	1	0	MexAM1_META1p2655	2783383	2786643	--
CP001510.1	2784585	C<->A	Homo	+	GCC<->GCA	A<->A	Synonymous	1	0	MexAM1_META1p2655	2783383	2786643	--
CP001510.1	2784592	A<->C	Homo	+	ATG<->CTG	M<->L	Nonsynonymous	0	1	MexAM1_META1p2655	2783383	2786643	--
CP001510.1	2784613	G<->C	Homo	+	GAG<->CAG	E<->Q	Nonsynonymous	0	1	MexAM1_META1p2655	2783383	2786643	--
CP001510.1	2784621	A<->G	Homo	+	AAA<->AAG	K<->K	Synonymous	1	0	MexAM1_META1p2655	2783383	2786643	--
CP001510.1	2784678	G<->T	Homo	+	GGG<->GGT	G<->G	Synonymous	1	0	MexAM1_META1p2655	2783383	2786643	--
CP001510.1	2784684	C<->G	Homo	+	GTC<->GTG	V<->V	Synonymous	1	0	MexAM1_META1p2655	2783383	2786643	--
CP001510.1	2784691	A<->G	Homo	+	ACC<->GCC	T<->A	Nonsynonymous	0	1	MexAM1_META1p2655	2783383	2786643	--
CP001510.1	2784700	G<->A	Homo	+	GCC<->ACC	A<->T	Nonsynonymous	0	1	MexAM1_META1p2655	2783383	2786643	--
CP001510.1	2784701	C<->G	Homo	+	GCC<->GGC	A<->G	Nonsynonymous	0	1	MexAM1_META1p2655	2783383	2786643	--
CP001510.1	2784708	T<->C	Homo	+	CGT<->CGC	R<->R	Synonymous	1	0	MexAM1_META1p2655	2783383	2786643	--
CP001510.1	2784711	T<->C	Homo	+	CAT<->CAC	H<->H	Synonymous	1	0	MexAM1_META1p2655	2783383	2786643	--
CP001510.1	2784714	C<->G	Homo	+	CTC<->CTG	L<->L	Synonymous	1	0	MexAM1_META1p2655	2783383	2786643	--
CP001510.1	2784717	C<->G	Homo	+	GCC<->GCG	A<->A	Synonymous	1	0	MexAM1_META1p2655	2783383	2786643	--
CP001510.1	2784721	A<->C	Homo	+	AAG<->CAG	K<->Q	Nonsynonymous	0	1	MexAM1_META1p2655	2783383	2786643	--
CP001510.1	2784722	A<->G	Homo	+	AAG<->AGG	K<->R	Nonsynonymous	0	1	MexAM1_META1p2655	2783383	2786643	--
CP001510.1	2784723	G<->C	Homo	+	AAG<->AAC	K<->N	Nonsynonymous	0	1	MexAM1_META1p2655	2783383	2786643	--
CP001510.1	2784729	C<->G	Homo	+	CAC<->CAG	H<->Q	Nonsynonymous	0	1	MexAM1_META1p2655	2783383	2786643	--
CP001510.1	2784730	G<->A	Homo	+	GGT<->AGT	G<->S	Nonsynonymous	0	1	MexAM1_META1p2655	2783383	2786643	--
CP001510.1	2784731	G<->C	Homo	+	GGT<->GCT	G<->A	Nonsynonymous	0	1	MexAM1_META1p2655	2783383	2786643	--
CP001510.1	2784732	T<->G	Homo	+	GGT<->GGG	G<->G	Synonymous	1	0	MexAM1_META1p2655	2783383	2786643	--
CP001510.1	2784738	T<->C	Homo	+	GGT<->GGC	G<->G	Synonymous	1	0	MexAM1_META1p2655	2783383	2786643	--
CP001510.1	2784742	A<->C	Homo	+	ACC<->CCC	T<->P	Nonsynonymous	0	1	MexAM1_META1p2655	2783383	2786643	--
CP001510.1	2784743	C<->G	Homo	+	ACC<->AGC	T<->S	Nonsynonymous	0	1	MexAM1_META1p2655	2783383	2786643	--
CP001510.1	2784744	C<->G	Homo	+	ACC<->ACG	T<->T	Synonymous	1	0	MexAM1_META1p2655	2783383	2786643	--
CP001510.1	2784747	C<->A	Homo	+	CTC<->CTA	L<->L	Synonymous	1	0	MexAM1_META1p2655	2783383	2786643	--
CP001510.1	2784750	C<->G	Homo	+	GAC<->GAG	D<->E	Nonsynonymous	0	1	MexAM1_META1p2655	2783383	2786643	--
CP001510.1	2784751	A<->C	Homo	+	ACC<->CCC	T<->P	Nonsynonymous	0	1	MexAM1_META1p2655	2783383	2786643	--
CP001510.1	2784752	C<->T	Homo	+	ACC<->ATC	T<->I	Nonsynonymous	0	1	MexAM1_META1p2655	2783383	2786643	--
CP001510.1	2784753	C<->G	Homo	+	ACC<->ACG	T<->T	Synonymous	1	0	MexAM1_META1p2655	2783383	2786643	--
CP001510.1	2784756	G<->A	Homo	+	GAG<->GAA	E<->E	Synonymous	1	0	MexAM1_META1p2655	2783383	2786643	--
CP001510.1	2784762	C<->G	Homo	+	CGC<->CGG	R<->R	Synonymous	1	0	MexAM1_META1p2655	2783383	2786643	--
CP001510.1	2784765	C<->G	Homo	+	CTC<->CTG	L<->L	Synonymous	1	0	MexAM1_META1p2655	2783383	2786643	--
CP001510.1	2784767	C<->T	Homo	+	GCC<->GTC	A<->V	Nonsynonymous	0	1	MexAM1_META1p2655	2783383	2786643	--
CP001510.1	2784768	C<->G	Homo	+	GCC<->GCG	A<->A	Synonymous	1	0	MexAM1_META1p2655	2783383	2786643	--
CP001510.1	2784771	G<->C	Homo	+	ACG<->ACC	T<->T	Synonymous	1	0	MexAM1_META1p2655	2783383	2786643	--
CP001510.1	2784777	G<->C	Homo	+	CGG<->CGC	R<->R	Synonymous	1	0	MexAM1_META1p2655	2783383	2786643	--
CP001510.1	2784783	G<->C	Homo	+	TCG<->TCC	S<->S	Synonymous	1	0	MexAM1_META1p2655	2783383	2786643	--
CP001510.1	2784786	C<->T	Homo	+	GCC<->GCT	A<->A	Synonymous	1	0	MexAM1_META1p2655	2783383	2786643	--
CP001510.1	2784792	G<->A	Homo	+	GAG<->GAA	E<->E	Synonymous	1	0	MexAM1_META1p2655	2783383	2786643	--
CP001510.1	2784834	C<->G	Homo	+	CTC<->CTG	L<->L	Synonymous	1	0	MexAM1_META1p2655	2783383	2786643	--
CP001510.1	2784843	G<->C	Homo	+	GTG<->GTC	V<->V	Synonymous	1	0	MexAM1_META1p2655	2783383	2786643	--
CP001510.1	2784849	C<->G	Homo	+	CTC<->CTG	L<->L	Synonymous	1	0	MexAM1_META1p2655	2783383	2786643	--
CP001510.1	2784852	C<->G	Homo	+	CTC<->CTG	L<->L	Synonymous	1	0	MexAM1_META1p2655	2783383	2786643	--
CP001510.1	2784855	C<->G	Homo	+	ACC<->ACG	T<->T	Synonymous	1	0	MexAM1_META1p2655	2783383	2786643	--
CP001510.1	2784861	G<->C	Homo	+	ACG<->ACC	T<->T	Synonymous	1	0	MexAM1_META1p2655	2783383	2786643	--
CP001510.1	2784870	G<->A	Homo	+	GAG<->GAA	E<->E	Synonymous	1	0	MexAM1_META1p2655	2783383	2786643	--
CP001510.1	2784876	G<->A	Homo	+	AAG<->AAA	K<->K	Synonymous	1	0	MexAM1_META1p2655	2783383	2786643	--
CP001510.1	2784900	C<->G	Homo	+	ACC<->ACG	T<->T	Synonymous	1	0	MexAM1_META1p2655	2783383	2786643	--
CP001510.1	2784907	A<->C	Homo	+	ATC<->CTC	I<->L	Nonsynonymous	0	1	MexAM1_META1p2655	2783383	2786643	--
CP001510.1	2784912	G<->C	Homo	+	GCG<->GCC	A<->A	Synonymous	1	0	MexAM1_META1p2655	2783383	2786643	--
CP001510.1	2784917	C<->T	Homo	+	GCC<->GTC	A<->V	Nonsynonymous	0	1	MexAM1_META1p2655	2783383	2786643	--
CP001510.1	2784924	C<->G	Homo	+	GCC<->GCG	A<->A	Synonymous	1	0	MexAM1_META1p2655	2783383	2786643	--
CP001510.1	2784930	C<->G	Homo	+	GTC<->GTG	V<->V	Synonymous	1	0	MexAM1_META1p2655	2783383	2786643	--
CP001510.1	2784936	G<->C	Homo	+	TCG<->TCC	S<->S	Synonymous	1	0	MexAM1_META1p2655	2783383	2786643	--
CP001510.1	2784942	C<->G	Homo	+	ACC<->ACG	T<->T	Synonymous	1	0	MexAM1_META1p2655	2783383	2786643	--
CP001510.1	2784948	G<->T	Homo	+	GTG<->GTT	V<->V	Synonymous	1	0	MexAM1_META1p2655	2783383	2786643	--
CP001510.1	2784954	C<->G	Homo	+	GCC<->GCG	A<->A	Synonymous	1	0	MexAM1_META1p2655	2783383	2786643	--
CP001510.1	2784955	C<->T	Homo	+	CTG<->TTG	L<->L	Synonymous	1	0	MexAM1_META1p2655	2783383	2786643	--
CP001510.1	2784963	C<->A	Homo	+	GCC<->GCA	A<->A	Synonymous	1	0	MexAM1_META1p2655	2783383	2786643	--
CP001510.1	2784968	T<->C	Homo	+	GTG<->GCG	V<->A	Nonsynonymous	0	1	MexAM1_META1p2655	2783383	2786643	--
CP001510.1	2784970	A<->C	Homo	+	ATC<->CTC	I<->L	Nonsynonymous	0	1	MexAM1_META1p2655	2783383	2786643	--
CP001510.1	2784972	C<->G	Homo	+	ATC<->ATG	I<->M	Nonsynonymous	0	1	MexAM1_META1p2655	2783383	2786643	--
CP001510.1	2784978	G<->C	Homo	+	GGG<->GGC	G<->G	Synonymous	1	0	MexAM1_META1p2655	2783383	2786643	--
CP001510.1	2784987	C<->G	Homo	+	ACC<->ACG	T<->T	Synonymous	1	0	MexAM1_META1p2655	2783383	2786643	--
CP001510.1	2784991	A<->C	Homo	+	AAG<->CAG	K<->Q	Nonsynonymous	0	1	MexAM1_META1p2655	2783383	2786643	--
CP001510.1	2784993	G<->C	Homo	+	AAG<->AAC	K<->N	Nonsynonymous	0	1	MexAM1_META1p2655	2783383	2786643	--
CP001510.1	2784999	T<->C	Homo	+	AAT<->AAC	N<->N	Synonymous	1	0	MexAM1_META1p2655	2783383	2786643	--
CP001510.1	2785000	G<->C	Homo	+	GTC<->CTC	V<->L	Nonsynonymous	0	1	MexAM1_META1p2655	2783383	2786643	--
CP001510.1	2785002	C<->G	Homo	+	GTC<->GTG	V<->V	Synonymous	1	0	MexAM1_META1p2655	2783383	2786643	--
CP001510.1	2785003	A<->T	Homo	+	ATC<->TTC	I<->F	Nonsynonymous	0	1	MexAM1_META1p2655	2783383	2786643	--
CP001510.1	2785006	A<->G	Homo	+	ATC<->GTC	I<->V	Nonsynonymous	0	1	MexAM1_META1p2655	2783383	2786643	--
CP001510.1	2785008	C<->G	Homo	+	ATC<->ATG	I<->M	Nonsynonymous	0	1	MexAM1_META1p2655	2783383	2786643	--
CP001510.1	2785011	C<->T	Homo	+	CGC<->CGT	R<->R	Synonymous	1	0	MexAM1_META1p2655	2783383	2786643	--
CP001510.1	2785013	C<->G	Homo	+	GCC<->GGC	A<->G	Nonsynonymous	0	1	MexAM1_META1p2655	2783383	2786643	--
CP001510.1	2785020	A<->G	Homo	+	AAA<->AAG	K<->K	Synonymous	1	0	MexAM1_META1p2655	2783383	2786643	--
CP001510.1	2785025	C<->T	Homo	+	GCC<->GTC	A<->V	Nonsynonymous	0	1	MexAM1_META1p2655	2783383	2786643	--
CP001510.1	2785026	C<->T	Homo	+	GCC<->GCT	A<->A	Synonymous	1	0	MexAM1_META1p2655	2783383	2786643	--
CP001510.1	2785029	T<->C	Homo	+	TAT<->TAC	Y<->Y	Synonymous	1	0	MexAM1_META1p2655	2783383	2786643	--
CP001510.1	2785035	C<->G	Homo	+	CCC<->CCG	P<->P	Synonymous	1	0	MexAM1_META1p2655	2783383	2786643	--
CP001510.1	2785041	G<->C	Homo	+	CTG<->CTC	L<->L	Synonymous	1	0	MexAM1_META1p2655	2783383	2786643	--
CP001510.1	2785047	G<->C	Homo	+	GGG<->GGC	G<->G	Synonymous	1	0	MexAM1_META1p2655	2783383	2786643	--
CP001510.1	2785050	G<->C	Homo	+	GCG<->GCC	A<->A	Synonymous	1	0	MexAM1_META1p2655	2783383	2786643	--
CP001510.1	2785056	G<->T	Homo	+	CGG<->CGT	R<->R	Synonymous	1	0	MexAM1_META1p2655	2783383	2786643	--
CP001510.1	2785063	A<->C	Homo	+	ATG<->CTG	M<->L	Nonsynonymous	0	1	MexAM1_META1p2655	2783383	2786643	--
CP001510.1	2785066	G<->A	Homo	+	GTG<->ATG	V<->M	Nonsynonymous	0	1	MexAM1_META1p2655	2783383	2786643	--
CP001510.1	2785072	A<->G	Homo	+	ATC<->GTC	I<->V	Nonsynonymous	0	1	MexAM1_META1p2655	2783383	2786643	--
CP001510.1	2785077	C<->T	Homo	+	GTC<->GTT	V<->V	Synonymous	1	0	MexAM1_META1p2655	2783383	2786643	--
CP001510.1	2785079	C<->G	Homo	+	GCG<->GGG	A<->G	Nonsynonymous	0	1	MexAM1_META1p2655	2783383	2786643	--
CP001510.1	2785084	T<->C	Homo	+	TTG<->CTG	L<->L	Synonymous	1	0	MexAM1_META1p2655	2783383	2786643	--
CP001510.1	2785098	C<->T	Homo	+	GCC<->GCT	A<->A	Synonymous	1	0	MexAM1_META1p2655	2783383	2786643	--
CP001510.1	2785101	G<->C	Homo	+	GGG<->GGC	G<->G	Synonymous	1	0	MexAM1_META1p2655	2783383	2786643	--
CP001510.1	2785107	C<->G	Homo	+	GGC<->GGG	G<->G	Synonymous	1	0	MexAM1_META1p2655	2783383	2786643	--
CP001510.1	2785108	C<->G	Homo	+	CTG<->GTG	L<->V	Nonsynonymous	0	1	MexAM1_META1p2655	2783383	2786643	--
CP001510.1	2785113	C<->G	Homo	+	CTC<->CTG	L<->L	Synonymous	1	0	MexAM1_META1p2655	2783383	2786643	--
CP001510.1	2785119	C<->G	Homo	+	ACC<->ACG	T<->T	Synonymous	1	0	MexAM1_META1p2655	2783383	2786643	--
CP001510.1	2785122	G<->T	Homo	+	CGG<->CGT	R<->R	Synonymous	1	0	MexAM1_META1p2655	2783383	2786643	--
CP001510.1	2785131	C<->G	Homo	+	GCC<->GCG	A<->A	Synonymous	1	0	MexAM1_META1p2655	2783383	2786643	--
CP001510.1	2785149	C<->G	Homo	+	CTC<->CTG	L<->L	Synonymous	1	0	MexAM1_META1p2655	2783383	2786643	--
CP001510.1	2785160	G<->A	Homo	+	AGC<->AAC	S<->N	Nonsynonymous	0	1	MexAM1_META1p2655	2783383	2786643	--
CP001510.1	2785167	C<->G	Homo	+	GCC<->GCG	A<->A	Synonymous	1	0	MexAM1_META1p2655	2783383	2786643	--
CP001510.1	2785168	A<->C	Homo	+	ATG<->CTG	M<->L	Nonsynonymous	0	1	MexAM1_META1p2655	2783383	2786643	--
CP001510.1	2785170	G<->C	Homo	+	ATG<->ATC	M<->I	Nonsynonymous	0	1	MexAM1_META1p2655	2783383	2786643	--
CP001510.1	2785176	G<->C	Homo	+	GCG<->GCC	A<->A	Synonymous	1	0	MexAM1_META1p2655	2783383	2786643	--
CP001510.1	2785177	C<->A	Homo	+	CTG<->ATG	L<->M	Nonsynonymous	0	1	MexAM1_META1p2655	2783383	2786643	--
CP001510.1	2785178	T<->C	Homo	+	CTG<->CCG	L<->P	Nonsynonymous	0	1	MexAM1_META1p2655	2783383	2786643	--
CP001510.1	2785179	G<->C	Homo	+	CTG<->CTC	L<->L	Synonymous	1	0	MexAM1_META1p2655	2783383	2786643	--
CP001510.1	2785185	C<->T	Homo	+	ATC<->ATT	I<->I	Synonymous	1	0	MexAM1_META1p2655	2783383	2786643	--
CP001510.1	2785188	C<->G	Homo	+	CCC<->CCG	P<->P	Synonymous	1	0	MexAM1_META1p2655	2783383	2786643	--
CP001510.1	2785191	G<->C	Homo	+	TCG<->TCC	S<->S	Synonymous	1	0	MexAM1_META1p2655	2783383	2786643	--
CP001510.1	2785194	T<->C	Homo	+	ACT<->ACC	T<->T	Synonymous	1	0	MexAM1_META1p2655	2783383	2786643	--
CP001510.1	2785201	T<->A	Homo	+	TCG<->ACG	S<->T	Nonsynonymous	0	1	MexAM1_META1p2655	2783383	2786643	--
[truncated: 3,552 more rows]

## Sheet: classification of genes 
		Classfication of genes with known function
ref_id	position	ref_base<->sample_base	snp_status	strand	codon_mutate	aa_mutate	mutate_type	synonymous	nonsynonymous	gene_id	gene function	pos_start	pos_end	ref_gene_product
					Genes invovled in metabolic pathways
CP001510.1	28261	G<->T	Homo	+	GTG<->TTG	V<->L	Nonsynonymous	0	1	MexAM1_META1p0023	mdcA malonate decarboxylase, alpha subunit	26995	28641	--
CP001510.1	201066	C<->G	Homo	-	CTC<->GTC	L<->V	Nonsynonymous	0	1	MexAM1_META1p0188	meaB methylmalonyl-CoA mutase accessory protein	200107	201096	--
CP001510.1	505165	A<->G	Homo	+	ACG<->GCG	T<->A	Nonsynonymous	0	1	MexAM1_META1p0485	serC, phosphoserine aminotransferase	504013	505188	--
CP001510.1	899331	A<->G	Homo	+	CAC<->CGC	H<->R	Nonsynonymous	0	1	MexAM1_META1p0865	accB, acetyl-CoA carboxylase	898940	899410	--
CP001510.1	1165522	T<->A	Homo	-	GAT<->GAA	D<->E	Nonsynonymous	0	1	MexAM1_META1p1116	gpmA, phosphoglyceromutase	1165156	1165794	--
CP001510.1	2053791	T<->C	Homo	-	TTC<->CTC	F<->L	Nonsynonymous	0	1	MexAM1_META1p1986	edd entner-Doudoroff pathway 6-phosphogluconate dehydratase	2053147	2054976	--
CP001510.1	2665103	G<->A	Homo	+	GAC<->AAC	D<->N	Nonsynonymous	0	1	MexAM1_META1p2531	acs, acetyl-CoA synthetase	2664917	2666866	--
CP001510.1	3348492	A<->G	Homo	+	TAG<->TGG	*<->W	Stop_nonsyn	0	1	MexAM1_META1p3206	acyP, Acylphosphatase	3348209	3348493	--
CP001510.1	3365146	C<->G	Homo	-	CCC<->GCC	P<->A	Nonsynonymous	0	1	MexAM1_META1p3224	ureC, urease alpha subunit	3363467	3365179	--
CP001510.1	3440051	A<->G	Homo	+	AGC<->GGC	S<->G	Nonsynonymous	0	1	MexAM1_META1p3304	phaC, Poly(3-hydroxyalkanoate) polymerase	3438842	3440659	--
CP001510.1	3456206	A<->G	Homo	-	AAC<->GAC	N<->D	Nonsynonymous	0	1	MexAM1_META1p3320	ispE, 4-diphosphocytidyl-2-C-methyl-D-erythritol kinase	3455490	3456365	--
CP001510.1	3795848	T<->C	Homo	+	TTC<->CTC	F<->L	Nonsynonymous	0	1	MexAM1_META1p3652	aldB, aldehyde dehydrogenase	3795059	3796582	--
CP001510.1	3846507	C<->G	Homo	+	CAG<->GAG	Q<->E	Nonsynonymous	0	1	MexAM1_META1p3700	phaA, EMCP beta-ketothiolase	3846006	3847190	--
CP001510.1	4041189	C<->G	Homo	+	GAC<->GAG	D<->E	Nonsynonymous	0	1	MexAM1_META1p3921	acyl-CoA dehydrogenase	4040809	4042068	--
CP001510.1	4717733	A<->G	Homo	-	ACG<->GCG	T<->A	Nonsynonymous	0	1	MexAM1_META1p4597	depB, PHB depolymerase	4716711	4718075	--
CP001510.1	4761058	A<->G	Homo	-	AAG<->GAG	K<->E	Nonsynonymous	0	1	MexAM1_META1p4639	maa, maltose o-acetyltransferase	4760618	4761181	--
CP001510.1	5405088	G<->A	Homo	+	ATG<->ATA	M<->I	Nonsynonymous	0	1	MexAM1_META1p5249	glpD, sn-glycerol-3-phosphate dehydrogenase	5403907	5405424	--
CP001510.1	5407096	C<->G	Homo	-	AAC<->AAG	N<->K	Nonsynonymous	0	1	MexAM1_META1p5251	mcmA, methylmalonyl-CoA mutase, alpha subunit	5407039	5409204	--
					Genes that encoding transporters, membrane proteins and flagellin
CP001510.1	135154	C<->T	Homo	+	ACC<->ATC	T<->I	Nonsynonymous	0	1	MexAM1_META1p0128	kdpA,Potassium-transporting ATPase A chain	133458	135173	--
CP001510.1	243612	G<->A	Homo	-	CGC<->CAC	R<->H	Nonsynonymous	0	1	MexAM1_META1p0225	lkanesulfonate transport protein (ABC superfamily, atp_bind)	243125	243904	--
CP001510.1	477293	T<->C	Homo	+	GTC<->GCC	V<->A	Nonsynonymous	0	1	MexAM1_META1p0454	fliF Flagellar M-ring protein FliF	476713	478392	--
CP001510.1	531190	A<->G	Homo	+	ATC<->GTC	I<->V	Nonsynonymous	0	1	MexAM1_META1p0507	fliI flagellum-specific ATP synthase	530845	532173	--
CP001510.1	533847	C<->G	Homo	+	GCC<->GGC	A<->G	Nonsynonymous	0	1	MexAM1_META1p0509	flgK FlgK protein	533546	535009	--
CP001510.1	540638	T<->A	Homo	+	TTC<->ATC	F<->I	Nonsynonymous	0	1	MexAM1_META1p0516	fliR Flagellar biosynthesis protein FliR	540212	540982	--
CP001510.1	742005	T<->C	Homo	-	CTG<->CCG	L<->P	Nonsynonymous	0	1	MexAM1_META1p0714	Na+/H+ antiporter	741650	743227	--
CP001510.1	949680	C<->A	Homo	-	CGT<->AGT	R<->S	Nonsynonymous	0	1	MexAM1_META1p0918	nrtC, nitrate transport system ATP-binding protein	949186	950166	--
CP001510.1	950473	A<->T	Homo	-	CAC<->CTC	H<->L	Nonsynonymous	0	1	MexAM1_META1p0919	nrtB, nitrate transport system permease protein	950175	951029	--
CP001510.1	1031977	G<->A	Homo	-	GCG<->ACG	A<->T	Nonsynonymous	0	1	MexAM1_META1p0992	oxlT, oxalate/formate antiporter	1031873	1033198	--
CP001510.1	1066193	A<->C	Homo	+	TTA<->TTC	L<->F	Nonsynonymous	0	1	MexAM1_META1p1027	czcA, Heavy metal efflux pump CzcA	1065078	1068248	--
CP001510.1	1270829	A<->G	Homo	-	ATC<->GTC	I<->V	Nonsynonymous	0	1	MexAM1_META1p1210	arsB, arsenite/antimonite transporter	1270755	1272050	--
CP001510.1	1882109	C<->A	Homo	+	CTG<->ATG	L<->M	Nonsynonymous	0	1	MexAM1_META1p1807	yejF, oligopeptide transport protein	1881119	1882747	--
CP001510.1	2348654	G<->A	Homo	-	GTG<->ATG	V<->M	Nonsynonymous	0	1	MexAM1_META1p2283	kup, potassium uptake protein Kup	2348382	2350310	--
CP001510.1	2426423	T<->A	Homo	-	TTG<->TAG	L<->*	Premature_stop	0	1	MexAM1_META1p2354	oxaA transmembrane protein	2424805	2426718	--
CP001510.1	2432882	G<->A	Homo	-	GTC<->ATC	V<->I	Nonsynonymous	0	1	MexAM1_META1p2361	flagellar motor protein MotB	2432469	2433482	--
CP001510.1	2783395	A<->G	Homo	+	ATC<->GTC	I<->V	Nonsynonymous	0	1	MexAM1_META1p2655	Cobalt-zinc-cadmium resistance protein czcA	2783383	2786643	--
CP001510.1	2837714	G<->A	Homo	-	GAT<->AAT	D<->N	Nonsynonymous	0	1	MexAM1_META1p2712	potassium:proton antiporter	2836692	2838590	--
CP001510.1	3774375	A<->G	Homo	+	ACG<->GCG	T<->A	Nonsynonymous	0	1	MexAM1_META1p3636	ssuB alkanesulfonate transport protein	3773988	3774779	--
CP001510.1	3776168	G<->A	Homo	+	CGC<->CAC	R<->H	Nonsynonymous	0	1	MexAM1_META1p3638	ssuA alkanesulfonate transport protein	3776002	3776976	--
CP001510.1	4046687	G<->A	Homo	+	GTC<->ATC	V<->I	Nonsynonymous	0	1	MexAM1_META1p3926	yieG Xanthine/uracil/vitamin C permease	4046606	4047946	--
CP001510.1	4315419	A<->C	Homo	-	GAT<->GCT	D<->A	Nonsynonymous	0	1	MexAM1_META1p4229	ragC multidrug efflux pump	4314338	4317568	--
CP001510.1	4740367	C<->T	Homo	-	CCG<->TCG	P<->S	Nonsynonymous	0	1	MexAM1_META1p4616	glcA, glycolate permease	4739480	4741219	--
CP001510.1	5050771	C<->T	Homo	-	CGC<->TGC	R<->C	Nonsynonymous	0	1	MexAM1_META1p4922	modA, molybdate ABC transporter	5050046	5050816	--
CP001510.1	5068881	C<->G	Homo	-	CGC<->GGC	R<->G	Nonsynonymous	0	1	MexAM1_META1p4942	ntrCD, Nitrate transport ATP-binding subunits C and D	5068366	5069160	--
CP001510.1	5243931	T<->C	Homo	-	ATG<->ACG	M<->T	Nonsynonymous	0	1	MexAM1_META1p5090	mraW S-adenosyl-dependent methyltransferase	5243885	5244940	--
CP001510.1	5299202	A<->C	Homo	-	AAA<->AAC	K<->N	Nonsynonymous	0	1	MexAM1_META1p5141	degP periplasmic serine protease	5297915	5299426	--
CP001510.1	5319616	G<->C	Homo	+	GTG<->CTG	V<->L	Nonsynonymous	0	1	MexAM1_META1p5166	phosphate ABC transporter	5319544	5320383	--
CP001511.1	1063860	T<->C	Homo	+	TTG<->TCG	L<->S	Nonsynonymous	0	1	MexAM1_META2p1135	sodium-proton antiporter	1063853	1065067	--
					Genes involved in amino acid metabolism
CP001510.1	198008	C<->T	Homo	+	CTC<->TTC	L<->F	Nonsynonymous	0	1	MexAM1_META1p0184	trpS, Tryptophanyl tRNA synthetase	197456	198517	--
CP001510.1	222775	G<->A	Homo	-	GCC<->ACC	A<->T	Nonsynonymous	0	1	MexAM1_META1p0211	putA, proline dehydrogenase	221927	224899	--
CP001510.1	236717	A<->G	Homo	-	ACG<->GCG	T<->A	Nonsynonymous	0	1	MexAM1_META1p0219	glnE, Glutamate-ammonia-ligase adenylyltransferase	235989	238946	--
CP001510.1	376244	C<->G	Homo	+	CCC<->CGC	P<->R	Nonsynonymous	0	1	MexAM1_META1p0361	pepN, aminopeptidase N	376084	378732	--
CP001510.1	898742	G<->A	Homo	+	GGG<->AGG	G<->R	Nonsynonymous	0	1	MexAM1_META1p0864	aroQ, 3-dehydroquinate dehydratase	898466	898921	--
CP001510.1	1560021	A<->G	Homo	+	AAC<->GAC	N<->D	Nonsynonymous	0	1	MexAM1_META1p1494	metH, B12-dependent homocysteine-N5-methyltetrahydrofolate transmethylase	1559814	1563566	--
CP001510.1	1590387	G<->A	Homo	+	AGG<->AAG	R<->K	Nonsynonymous	0	1	MexAM1_META1p1524	pheT, phenylalanine tRNA synthetase, beta-subunit	1589009	1591432	--
CP001510.1	1626719	T<->C	Homo	+	TTG<->TCG	L<->S	Nonsynonymous	0	1	MexAM1_META1p1552	mgsC, N-methylglutamate synthase subunit C	1625788	1627131	--
CP001510.1	1765425	T<->C	Homo	-	TTC<->CTC	F<->L	Nonsynonymous	0	1	MexAM1_META1p1689	metX, homoserine O-acetyltransferase	1764724	1765941	--
CP001510.1	2041288	C<->T	Homo	+	GCC<->GTC	A<->V	Nonsynonymous	0	1	MexAM1_META1p1974	aroG, 2-dehydro-3-deoxyphosphoheptonate aldolase	2041107	2042489	--
CP001510.1	2363333	G<->A	Homo	+	AGG<->AAG	R<->K	Nonsynonymous	0	1	MexAM1_META1p2294	argG, argininosuccinate synthase	2363143	2364384	--
CP001510.1	2653213	G<->A	Homo	+	GGT<->AGT	G<->S	Nonsynonymous	0	1	MexAM1_META1p2519	hisF imidazole glycerol phosphate synthase, subunit with HisH	2652808	2653584	--
CP001510.1	2844739	G<->A	Homo	-	GTC<->ATC	V<->I	Nonsynonymous	0	1	MexAM1_META1p2718	alaS, alanyl-tRNA synthetase	2843576	2846251	--
CP001510.1	3137141	C<->T	Homo	+	GCC<->GTC	A<->V	Nonsynonymous	0	1	MexAM1_META1p3003	arcB, ornithine cyclodeaminase	3136735	3137739	--
CP001510.1	3326092	C<->T	Homo	+	CCG<->CTG	P<->L	Nonsynonymous	0	1	MexAM1_META1p3184	lysS, lysyl tRNA synthetase	3325353	3327101	--
CP001510.1	3336315	G<->A	Homo	-	GCG<->ACG	A<->T	Nonsynonymous	0	1	MexAM1_META1p3192	tyrS, tyrosine tRNA synthetase	3336250	3337521	--
CP001510.1	3469934	T<->C	Homo	-	GTG<->GCG	V<->A	Nonsynonymous	0	1	MexAM1_META1p3334	ltaE, Low-specificity L-threonine aldolase	3469930	3470970	--
CP001510.1	3564203	C<->T	Homo	-	CCG<->CTG	P<->L	Nonsynonymous	0	1	MexAM1_META1p3428	murI, glutamate racemase	3563392	3564267	--
					Gnes invovled in DNA replication, recombination, and repair, and transcriptional factors
CP001510.1	231109	G<->A	Homo	+	GAC<->AAC	D<->N	Nonsynonymous	0	1	MexAM1_META1p0214	uvrD DNA-dependent ATPase I and helicase II	229042	231429	--
CP001510.1	499973	A<->G	Homo	+	ATC<->GTC	I<->V	Nonsynonymous	0	1	MexAM1_META1p0479	rpsP, ribosomal protein S16	499820	500182	--
CP001510.1	2375733	T<->C	Homo	+	TCC<->CCC	S<->P	Nonsynonymous	0	1	MexAM1_META1p2307	ung Uracil-DNA glycosylase superfamily protein	2375457	2376914	--
CP001510.1	2561013	T<->G	Homo	+	TCG<->GCG	S<->A	Nonsynonymous	0	1	MexAM1_META1p2436	polA DNA polymerase I	2560590	2563733	--
CP001510.1	2849405	T<->C	Homo	-	TAT<->CAT	Y<->H	Nonsynonymous	0	1	MexAM1_META1p2722	cckA sensor hybrid histidine kinase with multiple PAS and response regulator receiver domains	2849169	2851880	--
CP001510.1	3011255	G<->A	Homo	-	AGC<->AAC	S<->N	Nonsynonymous	0	1	MexAM1_META1p2890	infB Translation initiation factor IF-2	3011185	3014085	--
CP001510.1	3308681	G<->A	Homo	+	GCC<->ACC	A<->T	Nonsynonymous	0	1	MexAM1_META1p3165	dnaJ heat shock protein (Hsp40), co-chaperone with DnaK：Protein folding and stabilization	3308636	3309793	--
CP001510.1	3418104	C<->G	Homo	+	GAC<->GAG	D<->E	Nonsynonymous	0	1	MexAM1_META1p3285	tgt Queuine tRNA-ribosyltransferase (tRNA-guanine transglycosylase)	3417871	3419022	--
CP001510.1	3468762	G<->T	Homo	-	CAG<->CAT	Q<->H	Nonsynonymous	0	1	MexAM1_META1p3331	parE DNA topoisomerase IV, subunit B	3467304	3469361	--
CP001510.1	3525743	G<->C	Homo	+	GAG<->CAG	E<->Q	Nonsynonymous	0	1	MexAM1_META1p3392	mutY A/G-specific adenine glycosylase	3525290	3526504	--
CP001510.1	3906565	A<->G	Homo	-	ACT<->GCT	T<->A	Nonsynonymous	0	1	MexAM1_META1p3767	transcriptional regulator, rrf2 family	3906551	3907027	--
CP001510.1	4494119	G<->A	Homo	+	GAC<->AAC	D<->N	Nonsynonymous	0	1	MexAM1_META1p4403	rplJ 50S ribosomal subunit protein L10	4493957	4494475	--
CP001510.1	4498413	G<->A	Homo	+	CGG<->CAG	R<->Q	Nonsynonymous	0	1	MexAM1_META1p4405	rpoB RNA polymerase, beta subunit	4495172	4499302	--
CP001510.1	4524047	G<->A	Homo	-	CGC<->CAC	R<->H	Nonsynonymous	0	1	MexAM1_META1p4424	ftsK Cell division protein	4521385	4524663	--
CP001510.1	4665003	A<->C	Homo	-	ATG<->CTG	M<->L	Nonsynonymous	0	1	MexAM1_META1p4550	recG DNA helicase, ATP-dependent resolution of Holliday junctions, branch migration:DNA repair.	4663711	4665900	--
CP001510.1	4933715	G<->A	Homo	-	AGG<->AAG	R<->K	Nonsynonymous	0	1	MexAM1_META1p4825	prfC peptide chain release factor RF-3	4932307	4933926	--
CP001510.1	5462341	A<->G	Homo	-	ATC<->GTC	I<->V	Nonsynonymous	0	1	MexAM1_META1p5300	tilS tRNA(Ile)-lysidine synthase	5462291	5463319	--
CP001511.1	1068381	C<->T	Homo	-	CTC<->TTC	L<->F	Nonsynonymous	0	1	MexAM1_META2p1141	uhpA DNA-binding response regulator in two-component regulatory system wtih UhpB	1068358	1069020	--
					Genes involved in biosynthesis of cofactors
CP001510.1	653517	C<->A	Homo	-	ACC<->AAC	T<->N	Nonsynonymous	0	1	MexAM1_META1p0619	bioA, 7,8-diaminopelargonic acid synthetase	653102	654352	--
CP001510.1	1473818	G<->A	Homo	+	GAG<->AAG	E<->K	Nonsynonymous	0	1	MexAM1_META1p1411	pyrF, orotidine 5'-phosphate decarboxylase	1473389	1474087	--
CP001510.1	1572317	A<->G	Homo	+	AGC<->GGC	S<->G	Nonsynonymous	0	1	MexAM1_META1p1503	thiC, Thiamine biosynthesis protein thiC	1570454	1572346	--
CP001510.1	2008652	C<->G	Homo	+	CAT<->GAT	H<->D	Nonsynonymous	0	1	MexAM1_META1p1936	purE, phosphoribosylaminoimidazole carboxylase	2008571	2009068	--
CP001510.1	2672867	C<->A	Homo	-	AGC<->AGA	S<->R	Nonsynonymous	0	1	MexAM1_META1p2535	purH, bifunctional: IMP cyclohydrolase (N-terminal)	2671355	2672953	--
CP001510.1	3059743	G<->C	Homo	+	CAG<->CAC	Q<->H	Nonsynonymous	0	1	MexAM1_META1p2929	bchZ, bacteriochlorophyllide reductase subunit	3059666	3061132	--
CP001510.1	3194303	A<->G	Homo	+	AAC<->GAC	N<->D	Nonsynonymous	0	1	MexAM1_META1p3049	mobB, molybdopterin-guanine dinucleotide biosynthesis protein B	3193919	3194455	--
CP001510.1	3483527	A<->G	Homo	-	AAT<->GAT	N<->D	Nonsynonymous	0	1	MexAM1_META1p3348	guaD, Guanine deaminase	3483072	3483533	--
CP001510.1	3516807	T<->G	Homo	-	GTT<->GGT	V<->G	Nonsynonymous	0	1	MexAM1_META1p3381	ribD, fused diaminohydroxyphosphoribosylaminopyrimidine deaminase	3516515	3517645	--
CP001510.1	3558360	A<->T	Homo	-	AAG<->ATG	K<->M	Nonsynonymous	0	1	MexAM1_META1p3421	katA, catalase (hydroperoxidase II)	3557873	3559465	--
CP001510.1	3907349	T<->C	Homo	+	GTC<->GCC	V<->A	Nonsynonymous	0	1	MexAM1_META1p3768	hmp, bifunctional: nitric oxide dioxygenase (N-terminal)	3907171	3908364	--
CP001510.1	4831727	T<->C	Homo	+	GTT<->GCT	V<->A	Nonsynonymous	0	1	MexAM1_META1p4708	tly hemolysin	4831234	4831986	--
CP001510.1	5326826	A<->G	Homo	+	GAA<->GGA	E<->G	Nonsynonymous	0	1	MexAM1_META1p5173	cobK, Precorrin-6A reductase	5326348	5327169	--
CP001510.1	5389319	A<->G	Homo	+	ACC<->GCC	T<->A	Nonsynonymous	0	1	MexAM1_META1p5233	pbpC, penicillin-binding protein	5388053	5390236	--
CP001510.1	5427220	A<->T	Homo	-	TAC<->TTC	Y<->F	Nonsynonymous	0	1	MexAM1_META1p5270	bchL, protochlorophyllide reductase iron-sulfur ATP-binding protein	5426550	5427443	--
CP001510.1	5429805	C<->T	Homo	-	GCC<->GTC	A<->V	Nonsynonymous	0	1	MexAM1_META1p5271	bchH, magnesium-protoporphyrin O-methyltransferase BchH subunit	5427440	5431156	--
CP001510.1	5438078	G<->A	Homo	+	TGC<->TAC	C<->Y	Nonsynonymous	0	1	MexAM1_META1p5277	bchG geranylgeranyl bacteriochlorophyll synthase	5437255	5438142	--
					Genes involved in metabolism of one carbon compound, generating and energy and reduced equivalents
CP001510.1	1270829	A<->G	Homo	-	ATC<->GTC	I<->V	Nonsynonymous	0	1	MexAM1_META1p1210	arsB arsenite/antimonite transporter	1270755	1272050	--
CP001510.1	1272142	C<->T	Homo	-	ACC<->ATC	T<->I	Nonsynonymous	0	1	MexAM1_META1p1211	arsC arsenate reductase (glutaredoxin family)	1272084	1272509	--
CP001510.1	1273059	C<->A	Homo	-	TGC<->TGA	C<->*	Premature_stop	0	1	MexAM1_META1p1213	arsR transcriptional regulator, ArsR family	1273029	1273391	--
CP001510.1	1273491	G<->C	Homo	+	GGG<->GCG	G<->A	Nonsynonymous	0	1	MexAM1_META1p1214	arsH NADPH-dependent FMN reductase	1273439	1274191	--
CP001510.1	1823376	A<->G	Homo	-	ATA<->ATG	I<->M	Nonsynonymous	0	1	MexAM1_META1p1749	pqqCD bifunctional coenzyme pyrroloquinoline quinone (PQQ) biosynthesis protein pyrroloquinoline-quinone synthase/PQQ synthesis protein D	1822914	1824032	--
CP001510.1	1832248	C<->T	Homo	-	CTC<->TTC	L<->F	Nonsynonymous	0	1	MexAM1_META1p1758	fhcB, Formyltransferase/hydrolase complex Fhc subunit B	1831769	1832857	--
CP001510.1	1835888	A<->C	Homo	+	ACC<->CCC	T<->P	Nonsynonymous	0	1	MexAM1_META1p1762	orfY, Involved in tetrahydromethanopterin C1 transfer. Essential for formaldehyde oxidation.	1835399	1836523	--
CP001510.1	2182770	A<->G	Homo	-	AGC<->GGC	S<->G	Nonsynonymous	0	1	MexAM1_META1p2094	fdh4A, Formate dehydrogenase subunit A	2180875	2183193	--
CP001510.1	3087746	T<->C	Homo	+	ATA<->ACA	I<->T	Nonsynonymous	0	1	MexAM1_META1p2956	pntAA, NAD(P)+ transhydrogenase, subunit alpha part 1	3087712	3088851	--
CP001510.1	3090192	A<->G	Homo	+	GAC<->GGC	D<->G	Nonsynonymous	0	1	MexAM1_META1p2958	pntB, NAD(P) transhydrogenase, subunit beta	3089330	3090730	--
CP001510.1	3434066	C<->T	Homo	-	ACT<->ATT	T<->I	Nonsynonymous	0	1	MexAM1_META1p3299	hppa, H+ translocating pyrophosphate synthase	3433045	3435177	--
CP001510.1	4324164	A<->G	Homo	-	ATC<->GTC	I<->V	Nonsynonymous	0	1	MexAM1_META1p4236	arsH, NADPH-dependent FMN reductase	4323994	4324761	--
CP001510.1	4647790	T<->C	Homo	-	CTC<->CCC	L<->P	Nonsynonymous	0	1	MexAM1_META1p4533	mxaS, MxaS protein, involved in methanol oxidation	4647324	4648193	--
CP001510.1	4858196	A<->T	Homo	-	ATG<->TTG	M<->L	Nonsynonymous	0	1	MexAM1_META1p4734	cyoA, cytochrome o ubiquinol oxidase subunit II	4857969	4859093	--
CP001510.1	5012856	G<->A	Homo	+	GGG<->AGG	G<->R	Nonsynonymous	0	1	MexAM1_META1p4896	mxcQ integral membrane sensor signal transduction histidine kinase	5012796	5014283	--
CP001510.1	5168230	T<->G	Homo	+	TCG<->GCG	S<->A	Nonsynonymous	0	1	MexAM1_META1p5031	fdh1B, Tungsten-containing formate dehydrogenase beta subunit	5167825	5169543	--

## Sheet: InDels
	The Indels in the evovled strain FT3
query_ID	InDel_type	InDel_start	InDel_end	ref	ref_start	ref_end	Base	Fr	Pos_type	Annotation_type	pos_start	pos_end	strand	gene_id
Chr1	Insertion	4598038	4598041	CP001510.1	4431672	4431672	GTG	+	Gene_inner	CDS	4430168	4431889	-	cds4002
Chr1	Insertion	4563641	4563642	CP001510.1	4397198	4397198	G	+	Gene_inner	CDS	4396971	4397300	+	cds3966
Chr1	Deletion	2380638	2380638	CP001510.1	2087149	2087150	C	+	Gene_inner	CDS	2085182	2088112	-	cds1842
Chr1	Insertion	2380673	2380674	CP001510.1	2087184	2087184	A	+	Gene_inner	CDS	2085182	2088112	-	cds1842
Chr1	Insertion	2380994	2380995	CP001510.1	2087504	2087504	C	+	Gene_inner	CDS	2085182	2088112	-	cds1842
Chr1	Insertion	1666922	1666923	CP001510.1	1257494	1257494	G	+	Gene_inner	CDS	1257490	1257816	+	cds1086
Chr1	Insertion	4457803	4457804	CP001510.1	4289317	4289317	G	+	Gene_inner	CDS	4288913	4290610	-	cds3868
Chr1	Deletion	5099808	5099808	CP001510.1	4897636	4897637	C	+	Gene_inner	CDS	4897501	4897719	-	cds4427
Chr1	Insertion	2382077	2382078	CP001510.1	2088587	2088587	T	+	Gene_inner	CDS	2088542	2089561	+	cds1843
Chr1	Insertion	4761368	4761375	CP001510.1	4555003	4555003	CGCGATC	+	Gene_inner	CDS	4554996	4556069	+	cds4110
Chr1	Deletion	3171473	3171473	CP001510.1	3037769	3037770	C	+	Gene_inner	CDS	3037052	3037990	+	cds2686
Chr1	Deletion	3795331	3795331	CP001510.1	3637044	3637050	TGCCGA	+	Gene_inner	CDS	3636824	3637300	+	cds3254
Chr1	Deletion	185786	185786	CP001510.1	120169	120175	CGGCAA	+	Gene_inner	CDS	118334	121159	+	cds101
Chr1	Deletion	4377849	4377849	CP001510.1	4224368	4224375	GCCTACG	+	Gene_inner	CDS	4224324	4225055	+	cds3814
Chr1	Deletion	2380638	2380638	CP001510.1	2087149	2087150	C	+	Gene_inner	gene	2085182	2088112	-	gene1907
Chr1	Insertion	2380673	2380674	CP001510.1	2087184	2087184	A	+	Gene_inner	gene	2085182	2088112	-	gene1907
Chr1	Insertion	2380994	2380995	CP001510.1	2087504	2087504	C	+	Gene_inner	gene	2085182	2088112	-	gene1907
Chr1	Deletion	185786	185786	CP001510.1	120169	120175	CGGCAA	+	Gene_inner	gene	118334	121159	+	gene103
Chr1	Insertion	1666922	1666923	CP001510.1	1257494	1257494	G	+	Gene_inner	gene	1257490	1257816	+	gene1141
Chr1	Insertion	4761368	4761375	CP001510.1	4555003	4555003	CGCGATC	+	Gene_inner	gene	4554996	4556069	+	gene4214
Chr1	Insertion	4457803	4457804	CP001510.1	4289317	4289317	G	+	Gene_inner	gene	4288913	4290610	-	gene3968
Chr1	Deletion	3795331	3795331	CP001510.1	3637044	3637050	TGCCGA	+	Gene_inner	gene	3636824	3637300	+	gene3340
Chr1	Deletion	5099808	5099808	CP001510.1	4897636	4897637	C	+	Gene_inner	gene	4897501	4897719	-	gene4532
Chr1	Insertion	4563641	4563642	CP001510.1	4397198	4397198	G	+	Gene_inner	gene	4396971	4397300	+	gene4068
Chr1	Deletion	4377849	4377849	CP001510.1	4224368	4224375	GCCTACG	+	Gene_inner	gene	4224324	4225055	+	gene3912
Chr1	Insertion	2382077	2382078	CP001510.1	2088587	2088587	T	+	Gene_inner	gene	2088542	2089561	+	gene1908
Chr1	Deletion	3171473	3171473	CP001510.1	3037769	3037770	C	+	Gene_inner	gene	3037052	3037990	+	gene2764
Chr1	Insertion	563442	563443	CP001510.1	482894	482894	C	+	Gene_inner	gene	481944	483182	+	gene442
Chr1	Insertion	4598038	4598041	CP001510.1	4431672	4431672	GTG	+	Gene_inner	gene	4430168	4431889	-	gene4104
Chr1	Deletion	356245	356245	CP001511.1	1056408	1056409	G	-	Gene_inner	CDS	1055306	1056532	-	cds5923
Chr1	Deletion	356245	356245	CP001511.1	1056408	1056409	G	-	Gene_inner	gene	1055306	1056532	-	gene6054
