# Supplementary material for: Adaptively evolved Methylorubrum extorquens with enhanced formate tolerance and its application in 3-hydroxypropionic acid production
Source: Appl Environ Microbiol. 2025 Aug 13;91(9):e02560-24. doi: 10.1128/aem.02560-24 (PMC12445348; doi:10.1128/aem.02560-24)
Supplement: Data Set S2 — Top 20 significantly up-regulated genes in M. extorquens FT3 in the presence of 30 mM formate. [file aem.02560-24-s0002.xls]

## Sheet: Sheet4
The transcription of the genes invovled in central metabolic pathways
	M. extorquens AM1 Δcel cultivated with 150 mM methanol			M. extorquens FT3 cultivated with 150 mM methanol			M. extorquens FT3 cultivated with 120 mM methanol and 30 mM formate
Gene name	Sample 1	Sample 2	Sample 3	Sample 1	Sample 2	Sample 3	Sample 1	Sample 2	Sample 3	Gene function
mxaF	10857.6	11180.7	10256.8	28000.7	28019.1	32583.6	33676	34894.1	34029.1	Methanol dehydrogenase subunit 1 precursor (MDH large alpha subunit) (MEDH)
mxaJ	1989.3	2071.24	2103.91	3987.05	3896.58	3768.49	3173.43	3888.95	4117.35	MxaJ
mxaG	3869.54	4068.9	3681.35	6697.76	7571.52	7683.96	6973.48	7659.42	7681.19	Cytochrome c-L precursor.
mxaI	14572	15446.8	13348.1	28073.8	23569.5	32341.7	33278.1	27759.1	32381.3	Methanol dehydrogenase subunit 2 precursor (MDH small beta subunit)
mxaR	401.308	440.165	492.855	529.165	503.236	441.77	407.488	666.912	726.395	Protein MxaR (Protein MoxR)
mxaS	48.861	62.637	78.421	46.241	35.423	28.427	32.176	71.12	89.155	MxaS protein, involved in methanol oxidation
mxaA	28.676	36.334	33.595	28.717	28.288	22.513	30.523	40.562	52.465	MxaA protein
mxaC	34.409	44.009	49.955	44.962	33.772	30.298	30.152	54.107	66.325	MxaC protein
mxaK	68.717	90.638	72.199	85.732	77.368	92.158	65.123	83.903	112.065	MxaK protein
mxaL	56.404	73.345	71.642	83.648	72.933	65.613	45.384	86.814	104.701	MxaL protein precursor
mxaD	633.935	702.256	565.098	1739.95	1867.31	1888.88	1767.43	1727.34	1722.37	MxaD protein precursor
mxaH	113.83	128.425	142.29	208.166	147.917	115.959	71.769	165.956	219.596	MxaH
mxaB	48.256	57.124	53.772	93.675	78.956	67.669	49.98	83.823	82.942	MxaB
mxbD	84.327	88.044	87.993	73.263	60.694	62.087	63.926	76.298	70.194	two-component transcriptional regulator, sensor kinase
mxbM	239.841	215.652	262.149	292.33	293.896	219.379	157.41	247.936	281.297	two-component transcriptional regulator, response regulator
mxcQ	75.898	88.662	100.016	57.735	56.175	46.377	52.55	79.011	70.303	integral membrane sensor signal transduction histidine kinase
mxcE	82.188	84.395	92.298	122.777	108.632	111.731	61.428	92.709	102.023	two component transcriptional regulator
pqqA	19581.7	15060.6	13930	20702.7	20270.1	31458.3	33027	15037.1	25772.5	Coenzyme pyrroloquinoline quinone (PQQ) biosynthesis protein A (Coenzyme PQQ synthesis protein D)
pqqA	3052.84	2058.68	2049.67	3383.87	4773.61	4291.34	4353.31	2350.21	3582.93	Coenzyme pyrroloquinoline quinone (PQQ) biosynthesis protein A (Coenzyme PQQ synthesis protein D)
pqqB	359.557	309.451	302.6	190.687	205.707	237.809	262.041	220.635	198.094	Pyrroloquinoline quinone (PQQ) biosynthesis protein B
pqqCD	351.576	385.942	383.452	347.583	349.46	434.998	413.049	422.991	426.294	bifunctional coenzyme pyrroloquinoline quinone (PQQ) biosynthesis protein pyrroloquinoline-quinone synthase/PQQ synthesis protein D
pqqE	248.656	299.855	288.144	274.943	353.194	323.484	295.302	346.56	339.234	Pyrroloquinoline quinone (PQQ) biosynthesis protein E.
pqqF	281.465	330.001	375.778	317.315	362.147	319.54	258.337	315.443	327.681	putative protease
fae	296.538	317.524	285.624	362.829	381.526	393.566	250.815	292.009	314.525	formaldehyde activating enzyme homolog
mtdB	285.169	346.904	292.605	660.539	772.301	701.022	555.615	654.913	681.587	methylenetetrahydromethanopterin dehydrogenase
mch	326.405	406.767	363.683	524.315	649.967	528.369	475.625	580.906	564.109	N(5),N(10)-methenyltetrahydromethanopterin cyclohydrolase (methenyl-H4MPT cyclohydrolase)
fhcA	222.709	277.932	271.714	394.404	436.465	385.149	293.731	358.717	333.609	formyltransferase/hydrolase complex Fhc subunit A
fhcB	125.251	146.995	156.181	171.819	137.933	113.974	93.641	178.088	216.61	Formyltransferase/hydrolase complex Fhc subunit B
fhcC	142.631	174.624	180.516	211.307	197.243	126.572	100.753	266.598	293.455	formyltransferase/hydrolase complex Fhc subunit C
fhcD	240.127	274.469	273.861	347.228	404.492	362.625	309.978	351.931	334.032	formyltransferase/hydrolase complex Fhc subunit D
fdh1A	335.714	371.488	364.774	86.835	105.724	94.515	128.942	141.014	137.493	Tungsten-containing formate dehydrogenase alpha subunit
fdh1B	225.578	245.911	260.052	57.91	51.659	51.161	78.056	97.201	106.501	Tungsten-containing formate dehydrogenase beta subunit
fdh2A	654.344	764.031	752.835	636.43	675.002	743.178	1383.21	1400.81	1418.6	formate dehydrogenase
fdh2B	458.296	525.67	493.158	430.555	386.029	386.331	704.483	825.851	825.221	formate dehydrogenase
fdh2C	1222.01	1170.2	1134.28	985.43	1096.13	901.121	504.65	1108.42	1645.05	formate dehydrogenase
fdh2D	267.616	301.298	280.013	282.376	258.876	313.338	382.254	464.596	475.078	NAD-linked formate dehydrogenase, Molybdenum containing, delta subunit
fdh3A	275.106	282.908	277.065	142.659	192.29	178.002	310.527	312.309	310.144	formate dehydrogenase alpha subunit precursor (tat pathway signal)
fdh3B	210.335	221.192	191.192	113.267	150.467	149.442	251.371	234.451	229.087	Formate dehydrogenase iron-sulfur (beta) subunit
fdh3C	301.655	243.935	228.104	134.248	171.431	181.142	374.211	342.426	318.79	Formate dehydrogenase gamma (cytochrome) subunit
fdh4A	379.882	509.554	480.421	614.67	654.623	597.563	167.499	299.492	307.471	Formate dehydrogenase subunit A
fdh4B	116.723	149.018	146.467	140.964	184.207	140.739	52.792	84.112	62.115	Formate dehydrogenase subunit B
ftfL	651.089	862.783	662.535	1218.79	1317.25	1233.88	1139.82	1288.46	1312.37	formate-tetrahydrofolate ligase (formyltetrahydrofolate synthetase) (FHS) (FTHFS)
fch	992.168	1184.35	917.571	1143.59	1368.41	1005.62	1378.83	1584.59	1331.86	methenyl tetrahydrofolate cyclohydrolase
mtdA	1136.47	1457.54	1072.88	1758.21	1797.02	1759.75	1934.2	1955.03	1982.93	NADP-dependent methylene-tetrahydromethanopterin/methylene-tetrahydrofolate dehydrogenase
glyA	1908.73	2489.09	2094.39	2869.38	2898.56	3050.23	2980.92	3108.09	3137.29	serine hydroxymethyltransferase
sga	2108.79	3063.59	1916.22	3446.82	4807.41	4238.75	3300.22	3269.78	3273.75	serine-glyoxylate aminotransferase (SGAT)
hprA	537.852	795.896	536.689	794.18	799.709	872.919	718.62	835.61	805.098	Hydroxypyruvate reductase, NAD(P)H-dependent.
gck	82.938	113.308	90.127	164.09	191.537	160.596	92.503	164.811	179.345	glycerate kinase
eno	287.29	332.896	278.23	348.818	409.314	372.588	306.901	329.626	336.803	enolase
pgm	65.013	73.58	78.162	83.078	84.976	82.072	73.189	81.338	87.926	phosphoglucomutase
pgk	210.006	216.464	216.305	239.14	313.673	251.786	240.655	278.806	255.723	phosphoglycerate kinase
ppc	268.97	316.605	289.892	309.924	338.176	271.657	369.718	379.43	351.672	phosphoenolpyruvate carboxylase
mdh	1059.07	1035.67	1002.11	1666.22	2069.94	1670.72	1655.27	1441.42	1473.97	malate dehydrogenase
mtkA	1095.94	1404.26	1246.94	1835.01	1962.19	1747.48	1971.07	2021.89	1930.85	Malate thiokinase, large subunit
mtkB	1038.37	1310.05	1156.21	1766.66	2208.26	1773.83	2545.18	2485.15	2277.34	Malate thiokinase, small subunit
mclA	236.438	268.302	244.282	284.747	370.685	318.631	314.309	346.041	330.464	aldolase
mcl2	286.647	312.686	340.042	420.676	498.453	391.315	266.932	324.276	351.158	malyl-CoA thiolesterase
sdhA	248.653	237.07	308.452	265.92	229.286	211.044	310.56	321.903	386.368	succinate dehydrogenase, flavoprotein subunit
sdhB	217.696	203.588	205.963	179.595	209.604	198.913	238.538	206.001	212.923	succinate dehydrogenase, iron-sulfur subunit
sdhC	390.883	318.078	320.131	358.564	390.974	365.671	332.99	256.641	389.582	succinate dehydrogenase, cytochrome b556 subunit
sdhD	237.535	241.425	247.13	284.91	255.458	230.306	289.402	247.265	334.593	Succinate dehydrogenase delta subunit
mcmA	341.722	369.973	365.035	445.048	486.336	451.005	359.099	391.497	406.497	methylmalonyl-CoA mutase, alpha subunit
mcmB	104.809	135.69	118.632	150.898	168.197	129.678	80.173	138.012	136.904	Methylmalonyl-CoA mutase, beta subunit
meaB	42.59	46.887	61.403	43.403	36.894	34.086	25.937	42.676	63.831	methylmalonyl-CoA mutase accessory protein
meaD	97.911	108.35	104.961	118.459	97.607	99.834	79.709	129.152	140.542	cobalamin adenosyltransferase, methylmalonyl-CoA mutase cofactor biosynthesis protein
pccA	182.805	223.03	192.573	280.662	340.371	293.874	329.733	328.614	319.771	propionyl-CoA carboxylase alpha subunit
pccB	342.148	382.454	308.056	434.23	518.137	509.379	543.211	533.149	518.69	propionyl-CoA carboxylase beta chain
mcd	324.666	348.858	336.51	363.159	368.237	351.966	453.162	467.042	476.726	methylsuccinyl-CoA dehydrogenase, putative isobutyryl-CoA dehydrogenase
ecm	211.733	248.34	192.022	270.41	320.334	305.324	223.305	252.861	237.016	ethylmalonyl-CoA mutase
ccr	837.452	938.057	741.286	880.004	1045.72	1005.93	1079.84	1088.2	1023.69	crotonyl-CoA carboxylase/reductase
croR	227.73	263.398	225.457	191.777	183.974	162.621	141.648	226.284	214.174	crotonase
phaA	1090.19	1157.31	1066.5	2351.6	2408.51	2315.9	2202.79	2543.23	2557.09	beta-ketothiolase
phaB	624.997	674.774	636.605	1420.84	1354.03	1489.2	1776.04	1383.07	1552.01	acetoacetyl-CoA reductase
phaC	277.105	263.94	268.567	326.656	308.456	322.86	380.081	337.721	321.241	Poly(3-hydroxyalkanoate) polymerase (PHA polymerase) (PHA synthase) (Polyhydroxyalkanoic acid synthase)
depA	187.099	166.016	183.685	102.714	105.339	105.17	184.694	161.356	158.409	intracellular PHB depolymerase
depB	88.617	103.728	99.373	45.588	57.614	58.757	78.176	88.862	82.478	PHB depolymerase
hbd	303.687	296.268	281.593	505.731	521.91	524.457	459.375	409.904	411.275	D-beta-hydroxybutyrate dehydrogenase
atoA	187.29	167.641	175.759	358.203	374.243	340.744	417.441	321.515	350.665	acetyl-CoA:acetoacetyl-CoA transferase, beta subunit
atoD	195.905	224.819	216.004	387.615	336.39	385.689	376.316	342.381	362.754	acetyl-CoA:acetoacetyl-CoA transferase, alpha subunit
fumC	13.522	13.884	14.679	15.376	15.989	15.139	19.177	19.621	16.94	fumarase C
pntAA	326.001	404.953	389.152	412.885	491.706	420.193	466.09	521.36	495.485	NAD(P)(+) transhydrogenase (AB-specific)
pntAB	249.985	290.646	340.301	372.236	307.399	341.85	464.856	398.032	477.162	NAD synthetase
pntB	302.435	313.814	353.871	383.01	345.762	345.873	476.159	448.164	466.114	NAD(P) transhydrogenase, subunit beta
META1_0287	56.433	76.929	57.806	16.483	17.481	19.261	75.847	58.782	46.885	formate/nitrite transporter
META1_0992	5.647	8.66	7.194	4.325	4.132	6.101	7.778	6.27	6.882	oxalate/formate MFS antiporter
The transcription of the genes invovled in biosynthesizing the C30 terpenoid and the hopanoid
M. extorquens AM1 Δcel cultivated with 150 mM methanol			M. extorquens FT3 cultivated with 150 mM methanol			M. extorquens FT3 cultivated with 120 mM methanol and 30 mM formate
Gene ID	Sample 1	Sample 2	Sample 3	Sample 1	Sample 2	Sample 3	Sample 1	Sample 2	Sample 3
META1_1815	35.585	44.006	44.281	43.844	34.496	37.88	33.325	41.795	47.401
META1_1816	29.882	35.178	37.003	39.784	39.387	33.503	25.692	47.349	48.331
META1_1817	43.444	49.104	43.212	47.663	49.356	46.333	50.194	64.794	68.334
META1_1818	221.263	254.642	256.428	633.764	780.132	702.276	745.116	763.728	738.069
META1_3665	139.006	134.934	161.884	205.006	178.071	187.654	232.972	242.112	255.629
META1_3670	174.791	167.44	181.465	151.095	140.222	163.011	196.8	197.202	184.954
META1_3663	10.419	13.159	15.805	13.713	10.126	6.371	10.333	16.082	25.348
META1_3664	25.553	24.566	33.682	30.21	25.458	17.845	27.857	38.916	30.613
The top 20 significantly up-regulated genes in M. extorquens FT3 in the presence of 30 mM formate
	M. extorquens FT3 cultivated with 150 mM methanol			M. extorquens FT3 cultivated with 120 mM methanol and 30 mM formate
Gene ID	Sample 1	Sample 2	Sample 3	Sample 1	Sample 2	Sample 3	Gene function
META1_3458	36.385	35.254	30.747	5385.44	7530.84	9889.88	hypothetical protein MetexDRAFT_6213
META1_1041	3.636	3.233	2.518	524.925	356.308	370.403	conserved hypothetical protein
META1_2964	17.381	14.432	19.482	2253.13	1227.11	1394.14	conserved hypothetical protein
META1_3029	69.409	115.238	100.379	6451.18	7031.49	12242.3	hypothetical protein MexAM1_META1p3029
META1_3028	3.963	6.039	2.599	353.993	376.414	352.155	Carbonate dehydratase
META1_3027	9.929	14.986	12.448	950.892	1024.98	1094.71	Sulphate transporter
META1_2965	28.215	22.405	27.393	1707.18	948.967	1229.37	hypothetical protein MetexDRAFT_1786
META1_2260	58.138	71.012	77.44	2814.38	2551.82	2516.09	transporter
META1_4466	33.508	24.332	40.762	1339.94	797.125	1135.35	hypothetical protein BV511_12145
META1_1260	67.943	43.524	41.67	998.457	1557.14	2434.88	putative transmembrane anti-sigma factor
META1_4415	1.887	2.013	1.732	54.103	37.497	34.552	TonB-dependent siderophore receptor
META1_1056	10.723	9.193	8.661	164.801	177.906	222.773	conserved hypothetical protein, putative Smp-30 family
META1_1261	28.835	29.749	28.891	495.399	548.051	563.654	RNA polymerase sigma factor
META1_1310	0.366	0	0	0.45	1.165	4.875	Conserved hypothetical protein
META1_4918	9.924	21.505	17.167	301.223	259.243	231.024	hypothetical protein MetexDRAFT_3561
META1_tRNA29	14.641	12.015	18.247	433.411	123.735	63.036	_
META1_5017	23.552	27.394	26.615	402.836	290.417	318.554	porin
META1_2424	1.52	1.29	0.933	15.204	18.7	12.428	glycosyl transferase group 1
META1_1418	263.265	282.61	363.015	4582.95	3147.32	3213.43	Carbonate dehydratase
META1_1057	4.624	4.193	5.494	51.339	55.885	59.405	putative glycoside hydrolase
